# Supplementary material for: Introduction, Dispersal, and Predominance of SARS-CoV-2 Delta Variant in Rio Grande do Sul, Brazil: A Retrospective Analysis
Source: Microorganisms. 2023 Dec 7;11(12):2938. doi: 10.3390/microorganisms11122938 (PMC10745878; doi:10.3390/microorganisms11122938)
Supplement: Supplementary file 1 [file microorganisms-11-02938-s001.zip]

Archive with 6 entries (6 files):
- Table S1.xlsx
- Table S2.xlsx
- Table S3.xlsx
- Table S4.docx
- Table S5.docx
- Table S6.docx
