# Supplementary material for: Introduction, Dispersal, and Predominance of SARS-CoV-2 Delta Variant in Rio Grande do Sul, Brazil: A Retrospective Analysis
Source: Microorganisms. 2023 Dec 7;11(12):2938. doi: 10.3390/microorganisms11122938 (PMC10745878; doi:10.3390/microorganisms11122938)
Supplement: Supplementary file 1 [file microorganisms-11-02938-s001.zip › Table S1.xlsx]

## Sheet: Página1
EW	State	New Cases	Total Sequences Gisaid	Delta Sequences Gisaid	Frequency	Estimated Delta Infection	Delta Proportion	Target Proportional	Sampled Proportional	Available Sequences	Gap
24	AC	708	0	0	0	0	0	0	0	0	0
25	AC	571	2	0	0	0	0	0	0	0	0
26	AC	488	0	0	0	0	0	0	0	0	0
27	AC	583	0	0	0	0	0	0	0	0	0
28	AC	210	1	0	0	0	0	0	0	0	0
29	AC	272	3	0	0	0	0	0	0	0	0
30	AC	205	3	0	0	0	0	0	0	0	0
31	AC	248	0	0	0	0	0	0	0	0	0
32	AC	98	0	0	0	0	0	0	0	0	0
33	AC	191	0	0	0	0	0	0	0	0	0
34	AC	124	0	0	0	0	0	0	0	0	0
35	AC	73	0	0	0	0	0	0	0	0	0
36	AC	32	0	0	0	0	0	0	0	0	0
37	AC	23	1	1	1	23	1.67157e-05	0	0	1	0
38	AC	8	0	0	0	0	0	0	0	0	0
39	AC	5	0	0	0	0	0	0	0	0	0
40	AC	18	11	11	1	18	1.30819e-05	0	0	11	0
24	AL	5871	21	0	0	0	0	0	0	0	0
25	AL	5367	24	0	0	0	0	0	0	0	0
26	AL	4890	40	2	0.05	244.5	0.000177696	1	1	2	0
27	AL	4507	31	0	0	0	0	0	0	0	0
28	AL	2473	19	0	0	0	0	0	0	0	0
29	AL	2300	17	1	0.0588235	135.294	9.83279e-05	0	0	1	0
30	AL	2060	23	4	0.173913	358.261	0.000260374	1	1	4	0
31	AL	1699	17	2	0.117647	199.882	0.000145269	1	1	2	0
32	AL	976	37	18	0.486486	474.811	0.000345079	2	2	18	0
33	AL	1251	59	32	0.542373	678.508	0.000493121	2	2	32	0
34	AL	1605	99	69	0.69697	1118.64	0.000812993	4	4	69	0
35	AL	932	93	78	0.83871	781.677	0.000568101	3	3	78	0
36	AL	696	79	72	0.911392	634.329	0.000461012	2	2	72	0
37	AL	502	64	57	0.890625	447.094	0.000324935	2	2	57	0
38	AL	323	103	100	0.970874	313.592	0.00022791	1	1	100	0
39	AL	326	78	77	0.987179	321.821	0.00023389	1	1	77	0
40	AL	557	79	78	0.987342	549.949	0.000399688	2	2	78	0
24	AM	3729	124	0	0	0	0	0	0	0	0
25	AM	3626	83	0	0	0	0	0	0	0	0
26	AM	3288	78	0	0	0	0	0	0	0	0
27	AM	3699	79	0	0	0	0	0	0	0	0
28	AM	3362	85	0	0	0	0	0	0	0	0
29	AM	2971	110	1	0.00909091	27.0091	1.96294e-05	0	0	1	0
30	AM	2859	14	3	0.214286	612.643	0.000445251	2	2	3	0
31	AM	2582	136	5	0.0367647	94.9265	6.89899e-05	0	0	5	0
32	AM	2140	153	8	0.0522876	111.895	8.13224e-05	0	0	8	0
33	AM	1434	38	2	0.0526316	75.4737	5.48521e-05	0	0	2	0
34	AM	1090	132	23	0.174242	189.924	0.000138032	1	1	23	0
35	AM	875	65	10	0.153846	134.615	9.78346e-05	0	0	10	0
36	AM	673	68	24	0.352941	237.529	0.00017263	1	1	24	0
37	AM	454	58	17	0.293103	133.069	9.67108e-05	0	0	17	0
38	AM	326	41	21	0.512195	166.976	0.000121353	1	1	21	0
39	AM	268	47	27	0.574468	153.957	0.000111892	1	1	27	0
40	AM	328	41	33	0.804878	264	0.000191868	1	1	33	0
24	AP	1688	12	0	0	0	0	0	0	0	0
25	AP	1103	19	0	0	0	0	0	0	0	0
26	AP	1016	6	0	0	0	0	0	0	0	0
27	AP	1162	9	0	0	0	0	0	0	0	0
28	AP	919	21	0	0	0	0	0	0	0	0
29	AP	930	13	0	0	0	0	0	0	0	0
30	AP	572	15	0	0	0	0	0	0	0	0
31	AP	448	18	3	0.166667	74.6667	5.42656e-05	0	0	3	0
32	AP	346	10	1	0.1	34.6	2.51463e-05	0	0	1	0
33	AP	241	19	3	0.157895	38.0526	2.76556e-05	0	0	3	0
34	AP	147	8	1	0.125	18.375	1.33544e-05	0	0	1	0
35	AP	93	17	8	0.470588	43.7647	3.18069e-05	0	0	8	0
36	AP	102	13	9	0.692308	70.6154	5.13213e-05	0	0	9	0
37	AP	69	10	7	0.7	48.3	3.51031e-05	0	0	7	0
38	AP	105	5	5	1	105	7.6311e-05	0	0	5	0
39	AP	110	26	26	1	110	7.99449e-05	0	0	26	0
40	AP	195	14	14	1	195	0.00014172	1	1	14	0
24	BA	30124	43	0	0	0	0	0	0	0	0
25	BA	24751	54	0	0	0	0	0	0	0	0
26	BA	17906	45	0	0	0	0	0	0	0	0
27	BA	20638	18	0	0	0	0	0	0	0	0
28	BA	15509	63	1	0.015873	246.175	0.000178913	1	1	1	0
29	BA	13072	62	1	0.016129	210.839	0.000153232	1	1	1	0
30	BA	9412	42	3	0.0714286	672.286	0.000488598	2	2	3	0
31	BA	8314	79	12	0.151899	1262.89	0.00091783	5	5	12	0
32	BA	6946	33	7	0.212121	1473.39	0.00107082	5	5	7	0
33	BA	5465	42	11	0.261905	1431.31	0.00104024	5	5	11	0
34	BA	5123	56	31	0.553571	2835.95	0.00206109	10	10	31	0
35	BA	4345	121	107	0.884298	3842.27	0.00279245	14	14	107	0
36	BA	2221	73	65	0.890411	1977.6	0.00143727	7	7	65	0
37	BA	3132	78	75	0.961538	3011.54	0.0021887	11	11	75	0
38	BA	3032	27	27	1	3032	0.00220357	11	11	27	0
39	BA	3112	31	31	1	3112	0.00226171	11	11	31	0
40	BA	2697	60	60	1	2697	0.0019601	10	10	60	0
24	CE	27788	96	0	0	0	0	0	0	0	0
25	CE	14407	72	0	0	0	0	0	0	0	0
26	CE	11488	58	0	0	0	0	0	0	0	0
27	CE	11463	18	0	0	0	0	0	0	0	0
28	CE	7389	35	0	0	0	0	0	0	0	0
29	CE	5887	35	9	0.257143	1513.8	0.00110019	6	6	9	0
30	CE	5416	20	7	0.35	1895.6	0.00137767	7	7	7	0
31	CE	3974	19	8	0.421053	1673.26	0.00121608	6	6	8	0
32	CE	3073	37	25	0.675676	2076.35	0.00150903	8	8	25	0
33	CE	2652	26	14	0.538462	1428	0.00103783	5	5	14	0
34	CE	2406	19	15	0.789474	1899.47	0.00138048	7	7	15	0
35	CE	2135	56	37	0.660714	1410.62	0.0010252	5	5	37	0
36	CE	1751	39	27	0.692308	1212.23	0.000881015	4	4	27	0
37	CE	1376	55	47	0.854545	1175.85	0.000854578	4	4	47	0
38	CE	486	85	75	0.882353	428.824	0.000311657	2	2	75	0
39	CE	2388	38	33	0.868421	2073.79	0.00150717	8	8	33	0
40	CE	509	73	68	0.931507	474.137	0.000344589	2	2	68	0
24	DF	6004	18	0	0	0	0	0	0	0	0
25	DF	5299	11	0	0	0	0	0	0	0	0
26	DF	5060	14	1	0.0714286	361.429	0.000262676	1	1	1	0
27	DF	4756	40	2	0.05	237.8	0.000172826	1	1	2	0
28	DF	4003	19	1	0.0526316	210.684	0.000153119	1	1	1	0
29	DF	4173	2	1	0.5	2086.5	0.00151641	8	1	1	7
30	DF	4742	1	1	1	4742	0.00344635	17	1	1	16
31	DF	4601	40	13	0.325	1495.33	0.00108676	5	5	13	0
32	DF	4328	30	17	0.566667	2452.53	0.00178243	9	9	17	0
33	DF	4435	3	2	0.666667	2956.67	0.00214882	11	2	2	9
34	DF	4734	0	0	0	0	0	0	0	0	0
35	DF	6156	47	41	0.87234	5370.13	0.00390286	20	20	41	0
36	DF	4864	89	85	0.955056	4645.39	0.00337614	17	17	85	0
37	DF	5215	51	50	0.980392	5112.75	0.0037158	19	19	50	0
38	DF	6410	5	5	1	6410	0.00465861	23	5	5	18
39	DF	5870	38	38	1	5870	0.00426615	21	21	38	0
40	DF	8764	81	80	0.987654	8655.8	0.00629079	31	31	80	0
24	ES	8849	4	0	0	0	0	0	0	0	0
25	ES	7945	9	0	0	0	0	0	0	0	0
26	ES	6124	11	0	0	0	0	0	0	0	0
27	ES	6998	37	2	0.0540541	378.27	0.000274916	1	1	2	0
28	ES	6118	61	4	0.0655738	401.18	0.000291566	1	1	4	0
29	ES	5516	30	4	0.133333	735.467	0.000534516	3	3	4	0
30	ES	4194	21	4	0.190476	798.857	0.000580587	3	3	4	0
31	ES	3703	32	15	0.46875	1735.78	0.00126152	6	6	15	0
32	ES	4319	52	37	0.711538	3073.13	0.00223347	11	11	37	0
33	ES	5335	59	53	0.898305	4792.46	0.00348302	17	17	53	0
34	ES	4802	32	31	0.96875	4651.94	0.0033809	17	17	31	0
35	ES	5043	65	58	0.892308	4499.91	0.00327041	16	16	58	0
36	ES	4897	54	51	0.944444	4624.94	0.00336128	17	17	51	0
37	ES	5427	101	101	1	5427	0.00394419	20	20	101	0
38	ES	5600	49	47	0.959184	5371.43	0.0039038	20	20	47	0
39	ES	6026	43	42	0.976744	5885.86	0.00427768	21	21	42	0
40	ES	6285	49	49	1	6285	0.00456776	23	23	49	0
24	GO	16921	107	0	0	0	0	0	0	0	0
25	GO	15855	93	0	0	0	0	0	0	0	0
26	GO	11845	36	0	0	0	0	0	0	0	0
27	GO	13795	55	2	0.0363636	501.636	0.000364575	2	2	2	0
28	GO	13152	48	1	0.0208333	274	0.000199135	1	1	1	0
29	GO	15931	50	1	0.02	318.62	0.000231564	1	1	1	0
30	GO	17155	108	10	0.0925926	1588.43	0.00115442	6	6	10	0
31	GO	17490	96	2	0.0208333	364.375	0.000264817	1	1	2	0
32	GO	16768	94	14	0.148936	2497.36	0.00181501	9	9	14	0
33	GO	19775	97	20	0.206186	4077.32	0.00296328	15	15	20	0
34	GO	15625	92	17	0.184783	2887.23	0.00209836	10	10	17	0
35	GO	14931	163	80	0.490798	7328.1	0.00532585	27	27	80	0
36	GO	9117	82	47	0.573171	5225.6	0.00379782	19	19	47	0
37	GO	8413	95	73	0.768421	6464.73	0.00469838	23	23	73	0
38	GO	12274	86	70	0.813953	9990.47	0.00726079	36	36	70	0
39	GO	8650	131	112	0.854962	7395.42	0.00537478	27	27	112	0
40	GO	13687	111	105	0.945946	12947.2	0.00940963	47	47	105	0
24	MA	6797	14	0	0	0	0	0	0	0	0
25	MA	7052	0	0	0	0	0	0	0	0	0
26	MA	5311	34	0	0	0	0	0	0	0	0
27	MA	5508	12	1	0.0833333	459	0.000333588	2	1	1	1
28	MA	4956	7	0	0	0	0	0	0	0	0
29	MA	2532	13	0	0	0	0	0	0	0	0
30	MA	3943	10	1	0.1	394.3	0.000286566	1	1	1	0
31	MA	3140	14	0	0	0	0	0	0	0	0
32	MA	2745	6	1	0.166667	457.5	0.000332498	2	1	1	1
33	MA	2831	7	0	0	0	0	0	0	0	0
34	MA	2567	14	1	0.0714286	183.357	0.000133259	1	1	1	0
35	MA	2212	30	11	0.366667	811.067	0.00058946	3	3	11	0
36	MA	1792	14	9	0.642857	1152	0.000837241	4	4	9	0
37	MA	1292	13	13	1	1292	0.000938989	5	5	13	0
38	MA	1536	9	9	1	1536	0.00111632	6	6	9	0
39	MA	1467	1	1	1	1467	0.00106617	5	1	1	4
40	MA	1207	1	1	1	1207	0.000877213	4	1	1	3
24	MG	54623	27	0	0	0	0	0	0	0	0
25	MG	49469	18	0	0	0	0	0	0	0	0
26	MG	41169	19	0	0	0	0	0	0	0	0
27	MG	38606	18	0	0	0	0	0	0	0	0
28	MG	37995	25	0	0	0	0	0	0	0	0
29	MG	32882	12	5	0.416667	13700.8	0.00995738	50	5	5	45
30	MG	33222	25	22	0.88	29235.4	0.0212474	106	22	22	84
31	MG	29162	59	30	0.508475	14828.1	0.0107767	54	30	30	24
32	MG	23749	27	15	0.555556	13193.9	0.00958894	48	15	15	33
33	MG	22160	23	4	0.173913	3853.91	0.00280091	14	4	4	10
34	MG	19645	52	25	0.480769	9444.71	0.00686415	34	25	25	9
35	MG	16030	53	31	0.584906	9376.04	0.00681424	34	31	31	3
36	MG	18289	38	27	0.710526	12994.8	0.00944426	47	27	27	20
37	MG	15868	48	36	0.75	11901	0.00864931	43	36	36	7
38	MG	20549	34	31	0.911765	18735.9	0.0136167	68	31	31	37
39	MG	14456	30	27	0.9	13010.4	0.00945559	47	27	27	20
40	MG	12132	43	43	1	12132	0.00881719	44	43	43	1
24	MS	10053	7	0	0	0	0	0	0	0	0
25	MS	9673	3	0	0	0	0	0	0	0	0
26	MS	5548	6	0	0	0	0	0	0	0	0
27	MS	5218	31	0	0	0	0	0	0	0	0
28	MS	4845	30	0	0	0	0	0	0	0	0
29	MS	4085	24	2	0.0833333	340.417	0.000247405	1	1	2	0
30	MS	4148	21	1	0.047619	197.524	0.000143555	1	1	1	0
31	MS	3434	29	1	0.0344828	118.414	8.60598e-05	0	0	1	0
32	MS	3336	22	3	0.136364	454.909	0.000330615	2	2	3	0
33	MS	2846	24	7	0.291667	830.083	0.000603281	3	3	7	0
34	MS	2388	15	5	0.333333	796	0.00057851	3	3	5	0
35	MS	1767	22	10	0.454545	803.182	0.00058373	3	3	10	0
36	MS	721	34	17	0.5	360.5	0.000262001	1	1	17	0
37	MS	1064	32	22	0.6875	731.5	0.000531633	3	3	22	0
38	MS	806	33	26	0.787879	635.03	0.000461522	2	2	26	0
39	MS	947	31	25	0.806452	763.71	0.000555043	3	3	25	0
40	MS	861	33	27	0.818182	704.455	0.000511978	3	3	27	0
24	MT	11064	7	0	0	0	0	0	0	0	0
25	MT	9186	13	1	0.0769231	706.615	0.000513548	3	1	1	2
26	MT	7739	6	0	0	0	0	0	0	0	0
27	MT	8240	15	3	0.2	1648	0.00119772	6	3	3	3
28	MT	9126	12	2	0.166667	1521	0.00110542	6	2	2	4
29	MT	8655	0	0	0	0	0	0	0	0	0
30	MT	8281	9	8	0.888889	7360.89	0.00534969	27	8	8	19
31	MT	7462	15	7	0.466667	3482.27	0.00253081	13	7	7	6
32	MT	7150	11	3	0.272727	1950	0.0014172	7	3	3	4
33	MT	6688	0	0	0	0	0	0	0	0	0
34	MT	5379	4	2	0.5	2689.5	0.00195465	10	2	2	8
35	MT	6468	11	10	0.909091	5880	0.00427342	21	10	10	11
36	MT	3425	7	6	0.857143	2935.71	0.00213359	11	6	6	5
37	MT	3898	8	5	0.625	2436.25	0.0017706	9	5	5	4
38	MT	3320	0	0	0	0	0	0	0	0	0
39	MT	3356	3	3	1	3356	0.00243905	12	3	3	9
40	MT	2725	1	1	1	2725	0.00198045	10	1	1	9
24	PA	8337	4	0	0	0	0	0	0	0	0
25	PA	7518	3	0	0	0	0	0	0	0	0
26	PA	7286	4	0	0	0	0	0	0	0	0
27	PA	5161	5	0	0	0	0	0	0	0	0
28	PA	4208	7	0	0	0	0	0	0	0	0
29	PA	3240	5	0	0	0	0	0	0	0	0
30	PA	3210	5	2	0.4	1284	0.000933175	5	2	2	3
31	PA	3100	3	0	0	0	0	0	0	0	0
32	PA	2300	7	3	0.428571	985.714	0.000716389	4	3	3	1
33	PA	2730	20	2	0.1	273	0.000198409	1	1	2	0
34	PA	2616	8	2	0.25	654	0.000475309	2	2	2	0
35	PA	2104	32	9	0.28125	591.75	0.000430067	2	2	9	0
36	PA	1071	36	26	0.722222	773.5	0.000562158	3	3	26	0
37	PA	1545	41	24	0.585366	904.39	0.000657285	3	3	24	0
38	PA	2040	26	16	0.615385	1255.38	0.000912378	5	5	16	0
39	PA	1862	26	19	0.730769	1360.69	0.000988913	5	5	19	0
40	PA	1736	55	46	0.836364	1451.93	0.00105522	5	5	46	0
24	PB	16946	2	0	0	0	0	0	0	0	0
25	PB	15941	1	1	1	15941	0.0115855	58	1	1	57
26	PB	10298	0	0	0	0	0	0	0	0	0
27	PB	7288	0	0	0	0	0	0	0	0	0
28	PB	5673	13	0	0	0	0	0	0	0	0
29	PB	4794	0	0	0	0	0	0	0	0	0
30	PB	4282	3	2	0.666667	2854.67	0.00207469	10	2	2	8
31	PB	2935	16	10	0.625	1834.38	0.00133317	7	7	10	0
32	PB	2528	63	55	0.873016	2206.98	0.00160397	8	8	55	0
33	PB	2800	101	75	0.742574	2079.21	0.00151111	8	8	75	0
34	PB	2423	40	40	1	2423	0.00176097	9	9	40	0
35	PB	2639	100	99	0.99	2612.61	0.00189877	9	9	99	0
36	PB	1187	91	91	1	1187	0.000862678	4	4	91	0
37	PB	3339	8	7	0.875	2921.62	0.00212335	11	7	7	4
38	PB	1122	28	28	1	1122	0.000815438	4	4	28	0
39	PB	990	108	104	0.962963	953.333	0.000692856	3	3	104	0
40	PB	989	114	110	0.964912	954.298	0.000693557	3	3	110	0
24	PE	17286	17	0	0	0	0	0	0	0	0
25	PE	9983	4	0	0	0	0	0	0	0	0
26	PE	11603	138	3	0.0217391	252.239	0.00018332	1	1	3	0
27	PE	11647	154	0	0	0	0	0	0	0	0
28	PE	9508	76	3	0.0394737	375.316	0.000272769	1	1	3	0
29	PE	6221	63	1	0.015873	98.746	7.17658e-05	0	0	1	0
30	PE	6116	70	1	0.0142857	87.3714	6.34991e-05	0	0	1	0
31	PE	4734	115	22	0.191304	905.635	0.00065819	3	3	22	0
32	PE	4483	82	40	0.487805	2186.83	0.00158933	8	8	40	0
33	PE	3532	26	12	0.461538	1630.15	0.00118475	6	6	12	0
34	PE	2905	20	9	0.45	1307.25	0.000950072	5	5	9	0
35	PE	3620	57	43	0.754386	2730.88	0.00198472	10	10	43	0
36	PE	2798	35	31	0.885714	2478.23	0.00180111	9	9	31	0
37	PE	2693	48	45	0.9375	2524.69	0.00183487	9	9	45	0
38	PE	3293	108	100	0.925926	3049.07	0.00221598	11	11	100	0
39	PE	2790	48	46	0.958333	2673.75	0.00194321	10	10	46	0
40	PE	2385	111	110	0.990991	2363.51	0.00171773	9	9	110	0
24	PI	5254	4	0	0	0	0	0	0	0	0
25	PI	4862	4	0	0	0	0	0	0	0	0
26	PI	3841	5	0	0	0	0	0	0	0	0
27	PI	3646	0	0	0	0	0	0	0	0	0
28	PI	3232	0	0	0	0	0	0	0	0	0
29	PI	2391	1	0	0	0	0	0	0	0	0
30	PI	2301	2	0	0	0	0	0	0	0	0
31	PI	1898	8	1	0.125	237.25	0.000172427	1	1	1	0
32	PI	1588	7	2	0.285714	453.714	0.000329747	2	2	2	0
33	PI	1494	2	1	0.5	747	0.000542898	3	1	1	2
34	PI	1374	0	0	0	0	0	0	0	0	0
35	PI	1208	4	4	1	1208	0.00087794	4	4	4	0
36	PI	657	3	2	0.666667	438	0.000318326	2	2	2	0
37	PI	453	8	4	0.5	226.5	0.000164614	1	1	4	0
38	PI	548	5	4	0.8	438.4	0.000318617	2	2	4	0
39	PI	653	3	3	1	653	0.000474582	2	2	3	0
40	PI	1701	9	8	0.888889	1512	0.00109888	5	5	8	0
24	PR	45954	207	28	0.135266	6216	0.00451761	23	23	28	0
25	PR	71589	100	39	0.39	27919.7	0.0202913	101	39	39	62
26	PR	36508	156	41	0.262821	9595.05	0.00697341	35	35	41	0
27	PR	28830	191	51	0.267016	7698.06	0.00559473	28	28	51	0
28	PR	19658	170	63	0.370588	7285.02	0.00529455	26	26	63	0
29	PR	16248	112	36	0.321429	5222.57	0.00379562	19	19	36	0
30	PR	19070	58	15	0.258621	4931.9	0.00358436	18	15	15	3
31	PR	22231	154	67	0.435065	9671.93	0.00702928	35	35	67	0
32	PR	13491	171	109	0.637427	8599.53	0.00624989	31	31	109	0
33	PR	26374	86	10	0.116279	3066.74	0.00222882	11	10	10	1
34	PR	13834	99	25	0.252525	3493.43	0.00253893	13	13	25	0
35	PR	12300	81	62	0.765432	9414.81	0.00684242	34	34	62	0
36	PR	9558	95	83	0.873684	8350.67	0.00606903	30	30	83	0
37	PR	12287	75	75	1	12287	0.00892984	45	45	75	0
38	PR	13766	56	55	0.982143	13520.2	0.00982608	49	49	55	0
39	PR	12689	73	72	0.986301	12515.2	0.00909568	45	45	72	0
40	PR	11259	107	107	1	11259	0.00818272	41	41	107	0
24	RJ	26656	213	5	0.0234742	625.728	0.000454761	2	2	5	0
25	RJ	18992	124	11	0.0887097	1684.77	0.00122445	6	6	11	0
26	RJ	14822	464	69	0.148707	2204.13	0.0016019	8	8	69	0
27	RJ	15389	225	95	0.422222	6497.58	0.00472226	24	24	95	0
28	RJ	17831	346	153	0.442197	7884.81	0.00573045	29	29	153	0
29	RJ	14825	119	73	0.613445	9094.33	0.0066095	33	33	73	0
30	RJ	18095	277	197	0.711191	12869	0.00935283	47	47	197	0
31	RJ	27072	383	342	0.89295	24174	0.0175689	88	88	342	0
32	RJ	21835	558	504	0.903226	19721.9	0.0143333	72	72	504	0
33	RJ	23469	229	215	0.938865	22034.2	0.0160138	80	80	215	0
34	RJ	20397	265	254	0.958491	19550.3	0.0142086	71	71	254	0
35	RJ	12040	386	383	0.992228	11946.4	0.00868232	43	43	383	0
36	RJ	22436	359	357	0.994429	22311	0.016215	81	81	357	0
37	RJ	107794	164	162	0.987805	106479	0.0773862	387	162	162	225
38	RJ	12024	182	182	1	12024	0.0087387	44	44	182	0
39	RJ	10733	207	205	0.990338	10629.3	0.00772507	39	39	205	0
40	RJ	9854	268	267	0.996269	9817.23	0.00713489	36	36	267	0
24	RN	8987	14	0	0	0	0	0	0	0	0
25	RN	44412	18	0	0	0	0	0	0	0	0
26	RN	9791	22	0	0	0	0	0	0	0	0
27	RN	5592	11	1	0.0909091	508.364	0.000369464	2	1	1	1
28	RN	2876	5	0	0	0	0	0	0	0	0
29	RN	4453	9	1	0.111111	494.778	0.00035959	2	1	1	1
30	RN	2024	5	1	0.2	404.8	0.000294197	1	1	1	0
31	RN	1266	14	1	0.0714286	90.4286	6.57209e-05	0	0	1	0
32	RN	1315	4	2	0.5	657.5	0.000477852	2	2	2	0
33	RN	1713	4	3	0.75	1284.75	0.00093372	5	3	3	2
34	RN	893	26	25	0.961538	858.654	0.000624045	3	3	25	0
35	RN	595	42	42	1	595	0.000432429	2	2	42	0
36	RN	818	43	38	0.883721	722.884	0.000525371	3	3	38	0
37	RN	790	36	36	1	790	0.00057415	3	3	36	0
38	RN	1137	2	2	1	1137	0.000826339	4	2	2	2
39	RN	743	5	5	1	743	0.000539991	3	3	5	0
40	RN	818	6	2	0.333333	272.667	0.000198166	1	1	2	0
24	RO	5028	5	0	0	0	0	0	0	0	0
25	RO	3796	3	0	0	0	0	0	0	0	0
26	RO	2884	3	0	0	0	0	0	0	0	0
27	RO	3441	10	0	0	0	0	0	0	0	0
28	RO	2347	13	0	0	0	0	0	0	0	0
29	RO	1527	14	1	0.0714286	109.071	7.927e-05	0	0	1	0
30	RO	1931	17	0	0	0	0	0	0	0	0
31	RO	1692	10	2	0.2	338.4	0.00024594	1	1	2	0
32	RO	1186	11	0	0	0	0	0	0	0	0
33	RO	1157	13	2	0.153846	178	0.000129365	1	1	2	0
34	RO	956	5	0	0	0	0	0	0	0	0
35	RO	936	9	6	0.666667	624	0.000453506	2	2	6	0
36	RO	416	8	6	0.75	312	0.000226753	1	1	6	0
37	RO	622	6	6	1	622	0.000452052	2	2	6	0
38	RO	659	39	36	0.923077	608.308	0.000442101	2	2	36	0
39	RO	410	27	26	0.962963	394.815	0.00028694	1	1	26	0
40	RO	820	40	39	0.975	799.5	0.000581054	3	3	39	0
24	RR	2104	8	0	0	0	0	0	0	0	0
25	RR	2001	10	0	0	0	0	0	0	0	0
26	RR	1850	1	0	0	0	0	0	0	0	0
27	RR	1837	14	1	0.0714286	131.214	9.53628e-05	0	0	1	0
28	RR	1854	16	0	0	0	0	0	0	0	0
29	RR	1558	13	0	0	0	0	0	0	0	0
30	RR	1507	0	0	0	0	0	0	0	0	0
31	RR	907	22	0	0	0	0	0	0	0	0
32	RR	796	9	0	0	0	0	0	0	0	0
33	RR	1136	23	0	0	0	0	0	0	0	0
34	RR	835	15	0	0	0	0	0	0	0	0
35	RR	636	0	0	0	0	0	0	0	0	0
36	RR	193	1	0	0	0	0	0	0	0	0
37	RR	4893	3	0	0	0	0	0	0	0	0
38	RR	81	0	0	0	0	0	0	0	0	0
39	RR	67	5	1	0.2	13.4	9.73874e-06	0	0	1	0
40	RR	25	8	2	0.25	6.25	4.54232e-06	0	0	2	0
24	RS	33857	6	0	0	0	0	0	0	0	0
25	RS	27212	3	0	0	0	0	0	0	0	0
26	RS	21031	6	0	0	0	0	0	0	0	0
27	RS	21387	14	1	0.0714286	1527.64	0.00111025	6	1	1	5
28	RS	19360	7	1	0.142857	2765.71	0.00201004	10	1	1	9
29	RS	80023	0	0	0	0	0	0	0	0	0
30	RS	17023	8	8	1	17023	0.0123718	62	8	8	54
31	RS	13033	4	2	0.5	6516.5	0.00473601	24	2	2	22
32	RS	9232	0	0	0	0	0	0	0	0	0
33	RS	9637	0	0	0	0	0	0	0	0	0
34	RS	7165	1	1	1	7165	0.00520732	26	1	1	25
35	RS	4897	0	0	0	0	0	0	0	0	0
36	RS	7206	1	1	1	7206	0.00523712	26	1	1	25
37	RS	9214	0	0	0	0	0	0	0	0	0
38	RS	4552	0	0	0	0	0	0	0	0	0
39	RS	7536	0	0	0	0	0	0	0	0	0
40	RS	7696	2	2	1	7696	0.00559323	28	2	2	26
24	SC	20550	29	0	0	0	0	0	0	0	0
25	SC	19178	18	1	0.0555556	1065.44	0.000774335	4	1	1	3
26	SC	16470	24	1	0.0416667	686.25	0.000498747	2	1	1	1
27	SC	16099	33	3	0.0909091	1463.55	0.00106366	5	3	3	2
28	SC	13714	51	18	0.352941	4840.24	0.00351775	18	18	18	0
29	SC	11858	34	21	0.617647	7324.06	0.00532292	27	21	21	6
30	SC	11094	21	13	0.619048	6867.71	0.00499126	25	13	13	12
31	SC	9584	41	20	0.487805	4675.12	0.00339775	17	17	20	0
32	SC	9805	62	39	0.629032	6167.66	0.00448248	22	22	39	0
33	SC	10503	24	21	0.875	9190.12	0.00667912	33	21	21	12
34	SC	9961	23	16	0.695652	6929.39	0.00503609	25	16	16	9
35	SC	7597	29	23	0.793103	6025.21	0.00437895	22	22	23	0
36	SC	5447	40	39	0.975	5310.82	0.00385976	19	19	39	0
37	SC	2163	49	49	1	2163	0.00157201	8	8	49	0
38	SC	19391	29	27	0.931034	18053.7	0.0131209	66	27	27	39
39	SC	6117	39	39	1	6117	0.00444566	22	22	39	0
40	SC	6107	90	88	0.977778	5971.29	0.00433976	22	22	88	0
24	SE	6393	2	0	0	0	0	0	0	0	0
25	SE	5037	0	0	0	0	0	0	0	0	0
26	SE	3306	5	0	0	0	0	0	0	0	0
27	SE	3226	7	0	0	0	0	0	0	0	0
28	SE	2115	2	0	0	0	0	0	0	0	0
29	SE	2227	7	0	0	0	0	0	0	0	0
30	SE	1416	5	1	0.2	283.2	0.000205822	1	1	1	0
31	SE	1287	6	0	0	0	0	0	0	0	0
32	SE	1272	5	0	0	0	0	0	0	0	0
33	SE	256	10	1	0.1	25.6	1.86054e-05	0	0	1	0
34	SE	306	5	1	0.2	61.2	4.44784e-05	0	0	1	0
35	SE	161	3	3	1	161	0.00011701	1	1	3	0
36	SE	99	8	7	0.875	86.625	6.29566e-05	0	0	7	0
37	SE	192	5	5	1	192	0.00013954	1	1	5	0
38	SE	160	6	6	1	160	0.000116283	1	1	6	0
39	SE	147	7	7	1	147	0.000106835	1	1	7	0
40	SE	87	4	4	1	87	6.32291e-05	0	0	4	0
24	SP	123657	1052	0	0	0	0	0	0	0	0
25	SP	114941	1320	3	0.00227273	261.23	0.000189854	1	1	3	0
26	SP	91290	1647	5	0.00303582	277.14	0.000201418	1	1	5	0
27	SP	81565	1132	17	0.0150177	1224.92	0.000890234	4	4	17	0
28	SP	58809	1334	28	0.0209895	1234.37	0.000897106	4	4	28	0
29	SP	77341	1317	66	0.0501139	3875.86	0.00281686	14	14	66	0
30	SP	60790	1219	134	0.109926	6682.41	0.00485659	24	24	134	0
31	SP	55875	1182	249	0.21066	11770.6	0.00855455	43	43	249	0
32	SP	50853	733	447	0.609823	31011.3	0.0225381	113	113	447	0
33	SP	44837	779	553	0.709884	31829.1	0.0231325	116	116	553	0
34	SP	41053	1072	890	0.830224	34083.2	0.0247707	124	124	890	0
35	SP	37970	1227	1156	0.942135	35772.9	0.0259987	130	130	1156	0
36	SP	11187	1217	1149	0.944125	10561.9	0.00767611	38	38	1149	0
37	SP	50594	1025	944	0.920976	46595.8	0.0338645	169	169	944	0
38	SP	10325	625	589	0.9424	9730.28	0.00707169	35	35	589	0
39	SP	8513	1226	1202	0.980424	8346.35	0.00606589	30	30	1202	0
40	SP	13802	909	897	0.986799	13619.8	0.00989848	49	49	897	0
24	TO	4783	6	0	0	0	0	0	0	0	0
25	TO	4109	3	0	0	0	0	0	0	0	0
26	TO	3220	29	1	0.0344828	111.034	8.06967e-05	0	0	1	0
27	TO	2993	10	0	0	0	0	0	0	0	0
28	TO	2617	8	1	0.125	327.125	0.000237745	1	1	1	0
29	TO	2679	22	0	0	0	0	0	0	0	0
30	TO	2664	11	1	0.0909091	242.182	0.000176011	1	1	1	0
31	TO	2400	10	2	0.2	480	0.00034885	2	2	2	0
32	TO	1907	9	1	0.111111	211.889	0.000153995	1	1	1	0
33	TO	1910	8	1	0.125	238.75	0.000173517	1	1	1	0
34	TO	2004	5	3	0.6	1202.4	0.00087387	4	3	3	1
35	TO	1552	7	1	0.142857	221.714	0.000161136	1	1	1	0
36	TO	951	1	1	1	951	0.00069116	3	1	1	2
37	TO	1329	10	9	0.9	1196.1	0.000869292	4	4	9	0
38	TO	1317	9	7	0.777778	1024.33	0.000744456	4	4	7	0
39	TO	1330	13	12	0.923077	1227.69	0.000892252	4	4	12	0
40	TO	960	3	3	1	960	0.000697701	3	3	3	0
