# Supplementary material for: Introduction, Dispersal, and Predominance of SARS-CoV-2 Delta Variant in Rio Grande do Sul, Brazil: A Retrospective Analysis
Source: Microorganisms. 2023 Dec 7;11(12):2938. doi: 10.3390/microorganisms11122938 (PMC10745878; doi:10.3390/microorganisms11122938)
Supplement: Supplementary file 1 [file microorganisms-11-02938-s001.zip › Table S2.xlsx]

## Sheet: Table S2
Strain	Gisaid_epi_isl	Collection date	Number of raw reads	Number of paired filtered reads	Number of unpaired filtered reads	Number of mapped reads	Average depth	Genome coverage	Variant	Pango_Lineages	Sequencing plataform
hCoV-19/Brazil/CV39643/2021	EPI_ISL_18311574	2021-01-07	992466	NA	NA	499096	4044	93.9	Gamma	P.1.7	Nanopore MinION
hCoV-19/Brazil/8522/2021	EPI_ISL_18311522	2021-01-09	119355	NA	NA	113958	1456.77	97.6	Delta	AY.99.2	Nanopore MinION
hCoV-19/Brazil/10707/2021	EPI_ISL_18311434	2021-01-10	172612	NA	NA	165750	2029.33	97.6	Delta	AY.43.2	Nanopore MinION
hCoV-19/Brazil/10662/2021	EPI_ISL_18311433	2021-01-10	215894	NA	NA	206600	2488.32	97.6	Delta	AY.99.2	Nanopore MinION
hCoV-19/Brazil/905-66018-483/2021	EPI_ISL_18311540	2021-01-10	225369	NA	NA	216993	2677.87	97.6	Delta	AY.99.2	Nanopore MinION
hCoV-19/Brazil/CV42088/2021	EPI_ISL_18311595	2021-02-08	91314	NA	NA	86224	1092	97.6	Delta	AY.99.2	Nanopore MinION
hCoV-19/Brazil/8652/2021	EPI_ISL_18311523	2021-02-09	87047	NA	NA	83067	1050	97.6	Delta	AY.101	Nanopore MinION
hCoV-19/Brazil/060-66019-611/2021	EPI_ISL_18311409	2021-02-10	156393	NA	NA	151674	1828	98.5	Delta	AY.99.2	Nanopore MinION
hCoV-19/Brazil/315-66019-456/2021	NA	2021-02-10	163310	NA	NA	157619	2042.46	97.6	Delta	AY.99.2	Nanopore MinION
hCoV-19/Brazil/10756/2021	EPI_ISL_18311436	2021-02-10	171851	NA	NA	165291	2024.86	98.5	Delta	AY.99.2	Nanopore MinION
hCoV-19/Brazil/10729/2021	EPI_ISL_18311435	2021-02-10	204400	NA	NA	195446	2383.71	98.5	Delta	AY.99.2	Nanopore MinION
hCoV-19/Brazil/CV42192/2021	EPI_ISL_18311596	2021-03-08	103233	NA	NA	91559	1170	91.5	Gamma	P.1	Nanopore MinION
hCoV-19/Brazil/050-65990-440/2021	EPI_ISL_18311393	2021-03-09	98134	NA	NA	97427	1183	96.8	Delta	AY.101	Nanopore MinION
hCoV-19/Brazil/8768/2021	EPI_ISL_18311528	2021-03-09	104347	NA	NA	96001	1210	98.6	Gamma	P.1	Nanopore MinION
hCoV-19/Brazil/8760/2021	EPI_ISL_18311527	2021-03-09	125462	NA	NA	119241	1513.99	97.6	Delta	AY.99.2	Nanopore MinION
hCoV-19/Brazil/210-65990-424/2021	EPI_ISL_18311454	2021-03-09	150275	NA	NA	141741	1802.78	97.6	Delta	AY.99.2	Nanopore MinION
hCoV-19/Brazil/210-65990-429/2021	EPI_ISL_18311455	2021-03-09	164725	NA	NA	157167	1997.96	97.6	Delta	AY.99.2	Nanopore MinION
hCoV-19/Brazil/CV43831/2021	EPI_ISL_18311622	2021-03-09	231965	NA	NA	219039	2760	97.6	Delta	AY.99.2	Nanopore MinION
hCoV-19/Brazil/120-65987-462/2021	EPI_ISL_18311443	2021-03-09	233392	NA	NA	219039	2757.98	98.6	Gamma	P.1	Nanopore MinION
hCoV-19/Brazil/211-66020-63/2021	EPI_ISL_18311477	2021-03-10	180520	NA	NA	174743	2209.32	97.6	Delta	AY.43.2	Nanopore MinION
hCoV-19/Brazil/CV42293/2021	EPI_ISL_18311597	2021-04-08	146276	NA	NA	157597	1784	93	Gamma	P.1	Nanopore MinION
hCoV-19/Brazil/050-65991-292/2021	EPI_ISL_18311394	2021-04-09	117838	NA	NA	112777	1433.26	97.6	Delta	AY.101	Nanopore MinION
hCoV-19/Brazil/505-65991-263/2021	EPI_ISL_18311507	2021-04-09	123430	NA	NA	118645	1515.89	97.6	Delta	AY.101	Nanopore MinION
hCoV-19/Brazil/062-66021-522/2021	EPI_ISL_18311416	2021-04-10	92819	NA	NA	88831	1097	96.6	Delta	AY.99.2	Nanopore MinION
hCoV-19/Brazil/10827/2021	EPI_ISL_18311437	2021-04-10	107056	NA	NA	96491	1099	95.7	Delta	AY.99.2	Nanopore MinION
hCoV-19/Brazil/315-66021-1113/2021	EPI_ISL_18311503	2021-04-10	123963	NA	NA	120248	1420.48	98.5	Delta	AY.99.2	Nanopore MinION
hCoV-19/Brazil/050-66021-785/2021	EPI_ISL_18311406	2021-04-10	124064	NA	NA	117548	1401	95.8	Delta	AY.101	Nanopore MinION
hCoV-19/Brazil/050-66021-455/2021	EPI_ISL_18311405	2021-04-10	199006	NA	NA	192846	2391	97.6	Delta	AY.99.2	Nanopore MinION
hCoV-19/Brazil/311-66019-465/2021	EPI_ISL_18311483	2021-04-10	254885	NA	NA	248049	3008	97.6	Delta	AY.101	Nanopore MinION
hCoV-19/Brazil/490-66021-812/2021	NA	2021-04-10	256458	NA	NA	248043	3019	97.4	Delta	AY.99.2	Nanopore MinION
hCoV-19/Brazil/050-66021-989/2021	EPI_ISL_18311407	2021-04-10	265818	NA	NA	257672	3109.23	97.6	Delta	AY.99.2	Nanopore MinION
hCoV-19/Brazil/CV42370/2021	EPI_ISL_18311599	2021-05-08	74376	NA	NA	70236	920	89.7	Gamma	P.1	Nanopore MinION
hCoV-19/Brazil/10922/2021	EPI_ISL_18311439	2021-05-10	158889	NA	NA	152999	1885.46	97.6	Delta	AY.43.2	Nanopore MinION
hCoV-19/Brazil/315-66022-607/2021	EPI_ISL_18311504	2021-05-10	166412	NA	NA	161897	1980.25	97.6	Delta	AY.101	Nanopore MinION
hCoV-19/Brazil/10889/2021	EPI_ISL_18311438	2021-05-10	191848	NA	NA	184606	2237.79	97.6	Delta	AY.99.2	Nanopore MinION
hCoV-19/Brazil/210-66022-749/2021	EPI_ISL_18311462	2021-05-10	193581	NA	NA	188807	2327.52	97.6	Delta	AY.99.2	Nanopore MinION
hCoV-19/Brazil/CV39937/2021	EPI_ISL_18311575	2021-06-07	200675	NA	NA	196403	2483.34	88.8	Gamma	P.1	Nanopore MinION
hCoV-19/Brazil/CV42544/2021	EPI_ISL_18311601	2021-06-08	70321	NA	NA	67117	851	90.3	Gamma	P.1	Nanopore MinION
hCoV-19/Brazil/CV42298/2021	EPI_ISL_18311598	2021-06-08	92030	NA	NA	88369	1137	90.2	Delta	AY.99.2	Nanopore MinION
hCoV-19/Brazil/CV42607/2021	EPI_ISL_18311602	2021-06-08	107459	NA	NA	86500	1298	89.7	Gamma	P.1	Nanopore MinION
hCoV-19/Brazil/8826/2021	EPI_ISL_18311530	2021-06-09	62009	NA	NA	57754	732	98.6	Gamma	P.1.2	Nanopore MinION
hCoV-19/Brazil/315-65992-200/2021	EPI_ISL_18311485	2021-06-09	77509	NA	NA	74452	945	97.6	Delta	AY.99.2	Nanopore MinION
hCoV-19/Brazil/211-65989-746/2021	EPI_ISL_18311464	2021-06-09	80811	NA	NA	74607	944	97.6	Delta	AY.99.2	Nanopore MinION
hCoV-19/Brazil/315-65993-482/2021	EPI_ISL_18311486	2021-06-09	106979	NA	NA	103314	1314	96.8	Delta	AY.101	Nanopore MinION
hCoV-19/Brazil/301-65987-468/2021	EPI_ISL_18311480	2021-06-09	107451	NA	NA	101772	1292	97.6	Delta	AY.101	Nanopore MinION
hCoV-19/Brazil/8788/2021	EPI_ISL_18311529	2021-06-09	113829	NA	NA	98309	1241	97.5	Delta	AY.99.2	Nanopore MinION
hCoV-19/Brazil/505-65993-592/2021	EPI_ISL_18311508	2021-06-09	117994	NA	NA	114433	1452.56	97.6	Delta	AY.101	Nanopore MinION
hCoV-19/Brazil/10978/2021	EPI_ISL_18311442	2021-06-10	89898	NA	NA	83585	1006	96.6	Delta	AY.99.2	Nanopore MinION
hCoV-19/Brazil/10970/2021	EPI_ISL_18311441	2021-06-10	176396	NA	NA	170105	2194	97.6	Delta	AY.99.2	Nanopore MinION
hCoV-19/Brazil/10969/2021	EPI_ISL_18311440	2021-06-10	196312	NA	NA	188936	2273	97.6	Delta	AY.99.2	Nanopore MinION
hCoV-19/Brazil/311-66023-761/2021	EPI_ISL_18311484	2021-06-10	207810	NA	NA	199325	2526.61	97.6	Delta	AY.43.2	Nanopore MinION
hCoV-19/Brazil/211-66022-1111/2021	EPI_ISL_18311478	2021-06-10	219744	NA	NA	213436	2673.26	97.6	Delta	AY.99.2	Nanopore MinION
hCoV-19/Brazil/211-66023-984/2021	EPI_ISL_18311479	2021-06-10	243509	NA	NA	188640	2867	97.6	Delta	AY.99.2	Nanopore MinION
hCoV-19/Brazil/RS-FIOCRUZ-33256/2021	EPI_ISL_2982777	2021-06-14	123936	7305	NA	116631	324.172	99.7392	Gamma	P.1	Illumina MiSeq
hCoV-19/Brazil/RS-FIOCRUZ-33307/2021	EPI_ISL_2982824	2021-06-14	216528	12857	NA	203671	534.204	99.6923	Gamma	P.1	Illumina MiSeq
hCoV-19/Brazil/RS-FIOCRUZ-33287/2021	EPI_ISL_2982806	2021-06-14	220080	2995	NA	217085	539.54	97.5554	Gamma	P.1	Illumina MiSeq
hCoV-19/Brazil/RS-FIOCRUZ-33283/2021	EPI_ISL_2982802	2021-06-14	226422	2610	NA	223812	624.894	99.7893	Gamma	P.1	Illumina MiSeq
hCoV-19/Brazil/RS-FIOCRUZ-33306/2021	EPI_ISL_2982823	2021-06-14	228352	29855	NA	198497	514.877	99.806	Gamma	P.1.2	Illumina MiSeq
hCoV-19/Brazil/RS-FIOCRUZ-33289/2021	EPI_ISL_2982808	2021-06-14	258472	2155	NA	256317	692.06	99.6957	Gamma	P.1	Illumina MiSeq
hCoV-19/Brazil/RS-FIOCRUZ-33308/2021	EPI_ISL_2982825	2021-06-15	178900	3072	NA	175828	462.184	99.699	Gamma	P.1.2	Illumina MiSeq
hCoV-19/Brazil/RS-FIOCRUZ-33309/2021	EPI_ISL_2982826	2021-06-15	205952	10877	NA	195075	505.939	99.7759	Gamma	P.1	Illumina MiSeq
hCoV-19/Brazil/RS-LMM61973/2021	EPI_ISL_3873666	2021-06-16	356400	166230	23940	164876	832.3	99.7	Gamma	P.1	Illumina MiSeq
hCoV-19/Brazil/RS-FIOCRUZ-33313/2021	EPI_ISL_2982830	2021-06-16	155768	9612	NA	146156	373.388	99.6622	Gamma	P.1	Illumina MiSeq
hCoV-19/Brazil/RS-FIOCRUZ-33310/2021	EPI_ISL_2982827	2021-06-16	195800	9229	NA	186571	493.148	99.786	Gamma	P.1	Illumina MiSeq
hCoV-19/Brazil/RS-LMM58968/2021	EPI_ISL_3456061	2021-06-17	195182	88787	17588	88582	1945	99.88	Delta	AY.101	Illumina MiSeq
hCoV-19/Brazil/RS-LMM58980/2021	EPI_ISL_3456062	2021-06-17	222762	NA	NA	208042	609.1	98.5	Delta	AY.101	Illumina MiSeq
hCoV-19/Brazil/RS-LMM60258/2021	EPI_ISL_3456069	2021-06-17	283160	127250	28660	125781	86.2	99.9	Gamma	P.1	Illumina MiSeq
hCoV-19/Brazil/RS-FIOCRUZ-33311/2021	EPI_ISL_2982828	2021-06-17	192550	742	NA	191808	503.126	99.6923	Gamma	P.1	Illumina MiSeq
hCoV-19/Brazil/RS-LMM60257/2021	EPI_ISL_3456068	2021-06-18	287602	133702	20198	131336	632	99.8	Gamma	P.1	Illumina MiSeq
hCoV-19/Brazil/RS-FIOCRUZ-33312/2021	EPI_ISL_2982829	2021-06-18	184506	3724	NA	180782	470.342	99.689	Gamma	P.1	Illumina MiSeq
hCoV-19/Brazil/RS-LMM61969/2021	EPI_ISL_3873661	2021-06-19	210282	96153	17976	94287	747.6	99.5	Gamma	P.1	Illumina MiSeq
hCoV-19/Brazil/RS-LMM60252/2021	EPI_ISL_3456064	2021-06-20	269916	124517	20888	91243	879.2	98.2	Gamma	P.1	Illumina MiSeq
hCoV-19/Brazil/RS-LMM60253/2021	EPI_ISL_3456065	2021-06-20	340744	154673	31398	153676	1142.3	99.8	Gamma	P.1.7	Illumina MiSeq
hCoV-19/Brazil/RS-LMM60254/2021	EPI_ISL_3456066	2021-06-20	272332	124683	22966	98637	437.1	98.4	Gamma	P.1	Illumina MiSeq
hCoV-19/Brazil/RS-LMM60255/2021	EPI_ISL_3456067	2021-06-20	142696	66362	9972	65656	543.8	99.7	Gamma	P.1	Illumina MiSeq
hCoV-19/Brazil/RS-LMM60259/2021	EPI_ISL_3456070	2021-06-20	308362	137438	33486	110694	547.9	98	Gamma	P.1	Illumina MiSeq
hCoV-19/Brazil/RS-FIOCRUZ-42077/2021	EPI_ISL_3539956	2021-06-22	116236	95	NA	116141	416.616	99.5719	Gamma	P.1	Illumina MiSeq
hCoV-19/Brazil/RS-LMM59307/2021	EPI_ISL_3456063	2021-06-23	220756	101663	17430	75222	606.5	98.6	Gamma	P.1	Illumina MiSeq
hCoV-19/Brazil/RS-LMM61974/2021	EPI_ISL_4051963	2021-06-23	386206	182914	20378	182587	NA	99.4	Gamma	P.1	Illumina MiSeq
hCoV-19/Brazil/RS-FIOCRUZ-42037/2021	EPI_ISL_3539946	2021-06-23	226634	49201	NA	177433	522.313	98.7158	Gamma	P.1	Illumina MiSeq
hCoV-19/Brazil/RS-FIOCRUZ-42068/2021	EPI_ISL_3539940	2021-06-23	270562	1964	NA	268598	904.763	99.5954	Gamma	P.1	Illumina MiSeq
hCoV-19/Brazil/RS-FIOCRUZ-45155/2021	EPI_ISL_4061391	2021-06-24	48796	1510	NA	47286	135.404	98.97	Gamma	P.1	Illumina MiSeq
hCoV-19/Brazil/RS-FIOCRUZ-42063/2021	EPI_ISL_3539952	2021-06-24	144474	203	NA	144271	528.294	99.5619	Gamma	P.1	Illumina MiSeq
hCoV-19/Brazil/RS-FIOCRUZ-42058/2021	EPI_ISL_3539941	2021-06-24	169980	4033	NA	165947	544.583	99.6388	Gamma	P.1	Illumina MiSeq
hCoV-19/Brazil/RS-FIOCRUZ-42053/2021	EPI_ISL_3539963	2021-06-24	170046	491	NA	169555	584.914	99.5719	Gamma	P.1	Illumina MiSeq
hCoV-19/Brazil/RS-FIOCRUZ-42076/2021	EPI_ISL_3539944	2021-06-24	171384	45956	NA	125428	372.39	97.415	Gamma	P.1	Illumina MiSeq
hCoV-19/Brazil/RS-FIOCRUZ-42079/2021	EPI_ISL_3539945	2021-06-24	175810	340	NA	175470	632.678	99.6121	Gamma	P.1	Illumina MiSeq
hCoV-19/Brazil/RS-FIOCRUZ-42066/2021	EPI_ISL_3539969	2021-06-24	189370	115	NA	189255	694.787	99.582	Gamma	P.1.2	Illumina MiSeq
hCoV-19/Brazil/RS-FIOCRUZ-42055/2021	EPI_ISL_3539965	2021-06-24	214162	3528	NA	210634	732.724	99.6556	Gamma	P.1	Illumina MiSeq
hCoV-19/Brazil/RS-FIOCRUZ-42075/2021	EPI_ISL_3539947	2021-06-24	238388	11223	NA	227165	702.896	99.6957	Gamma	P.1	Illumina MiSeq
hCoV-19/Brazil/RS-FIOCRUZ-42056/2021	EPI_ISL_3539950	2021-06-24	247164	9497	NA	237667	790.457	99.5719	Gamma	P.1	Illumina MiSeq
hCoV-19/Brazil/RS-FIOCRUZ-42078/2021	EPI_ISL_3539948	2021-06-24	247630	2949	NA	244681	865.247	99.6321	Gamma	P.1	Illumina MiSeq
hCoV-19/Brazil/RS-FIOCRUZ-42036/2021	EPI_ISL_3539955	2021-06-24	250804	5040	NA	245764	811.002	99.6689	Gamma	P.1.2	Illumina MiSeq
hCoV-19/Brazil/RS-FIOCRUZ-42034/2021	EPI_ISL_3539942	2021-06-24	257382	267	NA	257115	935.79	98.1975	Gamma	P.1	Illumina MiSeq
hCoV-19/Brazil/RS-FIOCRUZ-42039/2021	EPI_ISL_3539954	2021-06-24	258506	276	NA	258230	925.275	99.6489	Gamma	P.1	Illumina MiSeq
hCoV-19/Brazil/RS-FIOCRUZ-42041/2021	EPI_ISL_3539958	2021-06-24	268914	1332	NA	267582	888.934	99.6556	Gamma	P.1	Illumina MiSeq
hCoV-19/Brazil/RS-FIOCRUZ-42083/2021	EPI_ISL_3539938	2021-06-24	275298	1969	NA	273329	970.28	99.6823	Gamma	P.1	Illumina MiSeq
hCoV-19/Brazil/RS-FIOCRUZ-42038/2021	EPI_ISL_3539939	2021-06-24	318958	1152	NA	317806	1143.75	99.6723	Gamma	P.1	Illumina MiSeq
hCoV-19/Brazil/RS-FIOCRUZ-42054/2021	EPI_ISL_3539967	2021-06-24	321948	9643	NA	312305	1132.56	99.6756	Gamma	P.1	Illumina MiSeq
hCoV-19/Brazil/RS-FIOCRUZ-42073/2021	EPI_ISL_3539949	2021-06-24	331228	1289	NA	329939	1107.78	99.582	Gamma	P.1	Illumina MiSeq
hCoV-19/Brazil/RS-FIOCRUZ-42081/2021	EPI_ISL_3539964	2021-06-24	344302	655	NA	343647	1168.02	99.5987	Gamma	P.1	Illumina MiSeq
hCoV-19/Brazil/RS-FIOCRUZ-42080/2021	EPI_ISL_3539957	2021-06-24	391918	621	NA	391297	1375.62	99.689	Gamma	P.1	Illumina MiSeq
hCoV-19/Brazil/RS-FIOCRUZ-42074/2021	EPI_ISL_3539943	2021-06-24	424066	13818	NA	410248	1290.19	99.6522	Gamma	P.1	Illumina MiSeq
hCoV-19/Brazil/RS-LMM61971/2021	EPI_ISL_3873665	2021-06-25	605554	246221	113112	228572	497.2	99.6	Gamma	P.1	Illumina MiSeq
hCoV-19/Brazil/RS-FIOCRUZ-42057/2021	EPI_ISL_3539968	2021-06-25	104856	3621	NA	101235	308.227	99.5184	Gamma	P.1	Illumina MiSeq
hCoV-19/Brazil/RS-FIOCRUZ-42049/2021	EPI_ISL_3539973	2021-06-25	107984	5681	NA	102303	315.851	98.8496	Gamma	P.1	Illumina MiSeq
hCoV-19/Brazil/RS-FIOCRUZ-42046/2021	EPI_ISL_3539961	2021-06-25	114350	567	NA	113783	398.88	99.5419	Gamma	P.1	Illumina MiSeq
hCoV-19/Brazil/RS-FIOCRUZ-42064/2021	EPI_ISL_3539970	2021-06-25	142616	280	NA	142336	497.98	99.5419	Gamma	P.1	Illumina MiSeq
hCoV-19/Brazil/RS-FIOCRUZ-42045/2021	EPI_ISL_3539972	2021-06-25	178768	463	NA	178305	637.473	99.5552	Gamma	P.1	Illumina MiSeq
hCoV-19/Brazil/RS-FIOCRUZ-42067/2021	EPI_ISL_3539959	2021-06-25	194906	923	NA	193983	674.308	99.6255	Gamma	P.1.2	Illumina MiSeq
hCoV-19/Brazil/RS-FIOCRUZ-42047/2021	EPI_ISL_3539974	2021-06-25	195128	918	NA	194210	667.05	99.6054	Gamma	P.1	Illumina MiSeq
hCoV-19/Brazil/RS-FIOCRUZ-42105/2021	EPI_ISL_3539991	2021-06-25	204042	666	NA	203376	690.097	99.592	Gamma	P.1	Illumina MiSeq
hCoV-19/Brazil/RS-FIOCRUZ-42082/2021	EPI_ISL_3539966	2021-06-25	219086	823	NA	218263	747.21	99.592	Gamma	P.1	Illumina MiSeq
hCoV-19/Brazil/RS-FIOCRUZ-42070/2021	EPI_ISL_3539960	2021-06-25	221420	79474	NA	141946	471.491	99.4348	Gamma	P.1.2	Illumina MiSeq
hCoV-19/Brazil/RS-FIOCRUZ-42065/2021	EPI_ISL_3539962	2021-06-25	224340	440	NA	223900	797.413	99.6556	Gamma	P.1	Illumina MiSeq
hCoV-19/Brazil/RS-FIOCRUZ-42043/2021	EPI_ISL_3539971	2021-06-25	246942	1248	NA	245694	883.821	99.5586	Gamma	P.1	Illumina MiSeq
hCoV-19/Brazil/RS-FIOCRUZ-42044/2021	EPI_ISL_3539951	2021-06-25	251030	2731	NA	248299	833.853	99.6455	Gamma	P.1	Illumina MiSeq
hCoV-19/Brazil/RS-FIOCRUZ-42040/2021	EPI_ISL_3539953	2021-06-25	363298	2458	NA	360840	1273.43	99.689	Gamma	P.1	Illumina MiSeq
hCoV-19/Brazil/RS-FIOCRUZ-42124/2021	EPI_ISL_3539846	2021-06-25	466180	2409	NA	463771	1716.02	99.6823	Gamma	P.1	Illumina MiSeq
hCoV-19/Brazil/RS-LMM61970/2021	EPI_ISL_3873663	2021-06-26	584948	276172	32604	273463	402.9	99.5	Gamma	P.1	Illumina MiSeq
hCoV-19/Brazil/RS-FIOCRUZ-42089/2021	EPI_ISL_3539979	2021-06-26	33996	256	NA	33740	117.414	98.241	Gamma	P.1	Illumina MiSeq
hCoV-19/Brazil/RS-FIOCRUZ-42090/2021	EPI_ISL_3539977	2021-06-26	52968	887	NA	52081	172.42	99.0034	Gamma	P.1	Illumina MiSeq
hCoV-19/Brazil/RS-FIOCRUZ-45164/2021	EPI_ISL_3832413	2021-06-27	77448	4653	NA	72795	220.224	99.6823	Gamma	P.1	Illumina MiSeq
hCoV-19/Brazil/RS-FIOCRUZ-42088/2021	EPI_ISL_3539975	2021-06-27	177510	518	NA	176992	627.044	99.5786	Gamma	P.1	Illumina MiSeq
hCoV-19/Brazil/RS-LMM60260/2021	EPI_ISL_3460248	2021-06-28	271894	124214	23466	120886	342.7	99.8	Delta	AY.99.2	Illumina MiSeq
hCoV-19/Brazil/RS-FIOCRUZ-42095/2021	EPI_ISL_3539989	2021-06-28	76522	347	NA	76175	263.261	99.5419	Gamma	P.1	Illumina MiSeq
hCoV-19/Brazil/RS-FIOCRUZ-42099/2021	EPI_ISL_3539986	2021-06-28	101156	519	NA	100637	373.349	99.4984	Gamma	P.1	Illumina MiSeq
hCoV-19/Brazil/RS-FIOCRUZ-42094/2021	EPI_ISL_3539981	2021-06-28	136044	23837	NA	112207	372.075	99.5954	Gamma	P.1.2	Illumina MiSeq
hCoV-19/Brazil/RS-FIOCRUZ-42137/2021	EPI_ISL_3539863	2021-06-28	153498	256	NA	153242	572.52	99.5586	Gamma	P.1	Illumina MiSeq
hCoV-19/Brazil/RS-FIOCRUZ-42115/2021	EPI_ISL_3539990	2021-06-28	157312	151	NA	157161	554.18	99.5352	Gamma	P.1	Illumina MiSeq
hCoV-19/Brazil/RS-FIOCRUZ-42116/2021	EPI_ISL_3539988	2021-06-28	168452	503	NA	167949	615.572	99.5485	Gamma	P.1	Illumina MiSeq
hCoV-19/Brazil/RS-FIOCRUZ-42114/2021	EPI_ISL_3539980	2021-06-28	172232	100584	NA	71648	221.536	98.3614	Gamma	P.1	Illumina MiSeq
hCoV-19/Brazil/RS-FIOCRUZ-42100/2021	EPI_ISL_3539994	2021-06-28	183796	431	NA	183365	647.622	99.5719	Gamma	P.1	Illumina MiSeq
hCoV-19/Brazil/RS-FIOCRUZ-42098/2021	EPI_ISL_3539992	2021-06-28	190676	340	NA	190336	670.386	99.5586	Gamma	P.1	Illumina MiSeq
hCoV-19/Brazil/RS-FIOCRUZ-42125/2021	EPI_ISL_3539851	2021-06-28	208616	230	NA	208386	750.802	99.5619	Gamma	P.1	Illumina MiSeq
hCoV-19/Brazil/RS-FIOCRUZ-42096/2021	EPI_ISL_3539993	2021-06-28	209254	2037	NA	207217	681.142	99.5954	Gamma	P.1	Illumina MiSeq
hCoV-19/Brazil/RS-FIOCRUZ-42134/2021	EPI_ISL_3539853	2021-06-28	213214	138	NA	213076	800.483	99.5887	Gamma	P.1	Illumina MiSeq
hCoV-19/Brazil/RS-FIOCRUZ-42123/2021	EPI_ISL_3539861	2021-06-28	222760	1651	NA	221109	794.725	99.6221	Gamma	P.1	Illumina MiSeq
hCoV-19/Brazil/RS-FIOCRUZ-42131/2021	EPI_ISL_3539849	2021-06-28	228462	83580	NA	144882	456.899	99.3579	Gamma	P.1	Illumina MiSeq
hCoV-19/Brazil/RS-FIOCRUZ-42170/2021	EPI_ISL_3539870	2021-06-28	232238	859	NA	231379	839.079	99.6288	Gamma	P.1	Illumina MiSeq
hCoV-19/Brazil/RS-FIOCRUZ-42136/2021	EPI_ISL_3539862	2021-06-28	239154	165	NA	238989	881.748	99.5619	Gamma	P.1.2	Illumina MiSeq
hCoV-19/Brazil/RS-FIOCRUZ-42101/2021	EPI_ISL_3539983	2021-06-28	240844	692	NA	240152	833.993	99.5753	Gamma	P.1.2	Illumina MiSeq
hCoV-19/Brazil/RS-FIOCRUZ-42121/2021	EPI_ISL_3539847	2021-06-28	242470	2788	NA	239682	814.701	99.6355	Gamma	P.1	Illumina MiSeq
hCoV-19/Brazil/RS-FIOCRUZ-42091/2021	EPI_ISL_3539978	2021-06-28	245952	3111	NA	242841	804.791	99.6355	Gamma	P.1	Illumina MiSeq
hCoV-19/Brazil/RS-FIOCRUZ-42102/2021	EPI_ISL_3539995	2021-06-28	250204	1498	NA	248706	561.826	99.5485	Gamma	P.1	Illumina MiSeq
hCoV-19/Brazil/RS-FIOCRUZ-42128/2021	EPI_ISL_3539857	2021-06-28	258306	1453	NA	256853	914.98	99.6656	Alpha	B.1.1.7	Illumina MiSeq
hCoV-19/Brazil/RS-FIOCRUZ-42093/2021	EPI_ISL_3539985	2021-06-28	263748	13891	NA	249857	816.538	99.6689	Gamma	P.1	Illumina MiSeq
hCoV-19/Brazil/RS-FIOCRUZ-42161/2021	EPI_ISL_3539878	2021-06-28	277522	643	NA	276879	1009	99.6288	Gamma	P.1	Illumina MiSeq
hCoV-19/Brazil/RS-FIOCRUZ-42119/2021	EPI_ISL_3539855	2021-06-28	283442	833	NA	282609	1034.7	99.5753	Gamma	P.1	Illumina MiSeq
hCoV-19/Brazil/RS-FIOCRUZ-42154/2021	EPI_ISL_3539865	2021-06-28	287692	151881	NA	135811	434.016	99.6087	Gamma	P.1	Illumina MiSeq
hCoV-19/Brazil/RS-FIOCRUZ-42113/2021	EPI_ISL_3539976	2021-06-28	288724	16882	NA	271842	927.261	99.6522	Gamma	P.1	Illumina MiSeq
hCoV-19/Brazil/RS-FIOCRUZ-42104/2021	EPI_ISL_3539768	2021-06-28	344366	3966	NA	340400	1159.5	99.0001	Gamma	P.1	Illumina MiSeq
hCoV-19/Brazil/RS-FIOCRUZ-42150/2021	EPI_ISL_3539864	2021-06-28	345622	3742	NA	341880	1219.46	99.6589	Gamma	P.1	Illumina MiSeq
hCoV-19/Brazil/RS-FIOCRUZ-42118/2021	EPI_ISL_3539841	2021-06-28	355424	2284	NA	353140	1188.45	99.6121	Gamma	P.1	Illumina MiSeq
hCoV-19/Brazil/RS-FIOCRUZ-42171/2021	EPI_ISL_3539869	2021-06-28	439240	5687	NA	433553	1470.83	99.6823	Gamma	P.1	Illumina MiSeq
hCoV-19/Brazil/RS-FIOCRUZ-42173/2021	EPI_ISL_3539866	2021-06-28	446018	1584	NA	444434	1587.75	99.5519	Lambda	C.37	Illumina MiSeq
hCoV-19/Brazil/RS-FIOCRUZ-42129/2021	EPI_ISL_3539844	2021-06-28	451586	26386	NA	425200	1439.54	99.6857	Gamma	P.1.10	Illumina MiSeq
hCoV-19/Brazil/RS-FIOCRUZ-42126/2021	EPI_ISL_3539852	2021-06-28	467934	12250	NA	455684	1512.44	99.6923	Gamma	P.1	Illumina MiSeq
hCoV-19/Brazil/RS-FIOCRUZ-42135/2021	EPI_ISL_3539860	2021-06-28	480860	2453	NA	478407	1707.91	99.6689	Gamma	P.1.2	Illumina MiSeq
hCoV-19/Brazil/RS-FIOCRUZ-42127/2021	EPI_ISL_3539858	2021-06-28	483198	1030	NA	482168	1726.26	98.2477	Gamma	P.1	Illumina MiSeq
hCoV-19/Brazil/RS-FIOCRUZ-42132/2021	EPI_ISL_3539842	2021-06-28	490996	4055	NA	486941	1817.56	99.689	Gamma	P.1	Illumina MiSeq
hCoV-19/Brazil/RS-FIOCRUZ-42117/2021	EPI_ISL_3539848	2021-06-28	503714	1472	NA	502242	1794.8	99.6288	Gamma	P.1	Illumina MiSeq
hCoV-19/Brazil/RS-FIOCRUZ-42138/2021	EPI_ISL_3539840	2021-06-28	663560	3915	NA	659645	2396.62	99.6857	Gamma	P.1	Illumina MiSeq
hCoV-19/Brazil/RS-FIOCRUZ-42130/2021	EPI_ISL_3539859	2021-06-28	839152	11608	NA	827544	2909.94	99.6857	Gamma	P.1	Illumina MiSeq
hCoV-19/Brazil/RS-FIOCRUZ-42122/2021	EPI_ISL_3539843	2021-06-28	1143862	110763	NA	1033099	3617.59	99.689	Gamma	P.1	Illumina MiSeq
hCoV-19/Brazil/RS-FIOCRUZ-42111/2021	EPI_ISL_3539997	2021-06-29	98326	1523	NA	96803	344.778	99.6087	Gamma	P.1	Illumina MiSeq
hCoV-19/Brazil/RS-FIOCRUZ-42184/2021	EPI_ISL_3539876	2021-06-29	121822	481	NA	121341	440.765	99.6121	Gamma	P.1	Illumina MiSeq
hCoV-19/Brazil/RS-FIOCRUZ-42103/2021	EPI_ISL_3539984	2021-06-29	123606	2286	NA	121320	418.19	98.1908	Gamma	P.1	Illumina MiSeq
hCoV-19/Brazil/RS-FIOCRUZ-45167/2021	EPI_ISL_3832461	2021-06-29	127108	11296	NA	115812	324.666	96.7027	Gamma	P.1.2	Illumina MiSeq
hCoV-19/Brazil/RS-FIOCRUZ-42110/2021	EPI_ISL_3539996	2021-06-29	130254	921	NA	129333	456.239	99.5619	Gamma	P.1	Illumina MiSeq
hCoV-19/Brazil/RS-FIOCRUZ-42181/2021	EPI_ISL_3539891	2021-06-29	144262	1384	NA	142878	500.101	99.4783	Gamma	P.1	Illumina MiSeq
hCoV-19/Brazil/RS-FIOCRUZ-42147/2021	EPI_ISL_3539882	2021-06-29	148332	158	NA	148174	521.137	99.5552	Gamma	P.1	Illumina MiSeq
hCoV-19/Brazil/RS-FIOCRUZ-42148/2021	EPI_ISL_3539890	2021-06-29	170500	713	NA	169787	603.561	99.5719	Gamma	P.1.2	Illumina MiSeq
hCoV-19/Brazil/RS-FIOCRUZ-42183/2021	EPI_ISL_3539874	2021-06-29	185654	27318	NA	158336	589.892	99.6255	Gamma	P.1	Illumina MiSeq
hCoV-19/Brazil/RS-FIOCRUZ-42167/2021	EPI_ISL_3539881	2021-06-29	213560	4328	NA	209232	734.021	99.475	Gamma	P.1	Illumina MiSeq
hCoV-19/Brazil/RS-FIOCRUZ-42107/2021	EPI_ISL_3539982	2021-06-29	218404	1928	NA	216476	738.123	99.6422	Gamma	P.1.2	Illumina MiSeq
hCoV-19/Brazil/RS-FIOCRUZ-42145/2021	EPI_ISL_3539872	2021-06-29	220778	51521	NA	169257	570.153	99.6087	Gamma	P.1	Illumina MiSeq
hCoV-19/Brazil/RS-FIOCRUZ-42155/2021	EPI_ISL_3539867	2021-06-29	221820	19572	NA	202248	640.096	99.679	Gamma	P.1	Illumina MiSeq
hCoV-19/Brazil/RS-FIOCRUZ-42157/2021	EPI_ISL_3539868	2021-06-29	224822	65880	NA	158942	537.87	99.6255	Gamma	P.1	Illumina MiSeq
hCoV-19/Brazil/RS-FIOCRUZ-42112/2021	EPI_ISL_3539987	2021-06-29	227754	81665	NA	146089	479.446	99.6857	Gamma	P.1.2	Illumina MiSeq
hCoV-19/Brazil/RS-FIOCRUZ-42146/2021	EPI_ISL_3539879	2021-06-29	233688	1578	NA	232110	834.103	99.582	Gamma	P.1.14	Illumina MiSeq
hCoV-19/Brazil/RS-FIOCRUZ-42140/2021	EPI_ISL_3539884	2021-06-29	240382	64699	NA	175683	413.468	98.853	Gamma	P.1	Illumina MiSeq
hCoV-19/Brazil/RS-FIOCRUZ-42160/2021	EPI_ISL_3539873	2021-06-29	245454	328	NA	245126	902.568	99.6455	Gamma	P.1	Illumina MiSeq
hCoV-19/Brazil/RS-FIOCRUZ-42182/2021	EPI_ISL_3539875	2021-06-29	262754	1453	NA	261301	926.634	99.5285	Gamma	P.1	Illumina MiSeq
hCoV-19/Brazil/RS-FIOCRUZ-42151/2021	EPI_ISL_3539899	2021-06-29	268154	65191	NA	202963	690.239	98.2142	Gamma	P.1	Illumina MiSeq
hCoV-19/Brazil/RS-FIOCRUZ-42149/2021	EPI_ISL_3539886	2021-06-29	287792	774	NA	287018	1024.68	99.6355	Gamma	P.1	Illumina MiSeq
hCoV-19/Brazil/RS-FIOCRUZ-42153/2021	EPI_ISL_3539898	2021-06-29	303716	24379	NA	279337	937.48	99.6957	Gamma	P.1	Illumina MiSeq
hCoV-19/Brazil/RS-FIOCRUZ-42188/2021	EPI_ISL_3539243	2021-06-29	310418	10346	NA	300072	857.966	99.6255	Gamma	P.1	Illumina MiSeq
hCoV-19/Brazil/RS-FIOCRUZ-42186/2021	EPI_ISL_3539241	2021-06-29	311206	4616	NA	306590	971.931	99.6321	Gamma	P.1	Illumina MiSeq
hCoV-19/Brazil/RS-FIOCRUZ-42109/2021	EPI_ISL_3539769	2021-06-29	311284	3777	NA	307507	1035	99.8729	Gamma	P.1	Illumina MiSeq
hCoV-19/Brazil/RS-FIOCRUZ-42187/2021	EPI_ISL_3539244	2021-06-29	320492	743	NA	319749	1006.08	99.5586	Gamma	P.1	Illumina MiSeq
hCoV-19/Brazil/RS-FIOCRUZ-42152/2021	EPI_ISL_3539897	2021-06-29	346312	664	NA	345648	1233.74	99.5485	Gamma	P.1	Illumina MiSeq
hCoV-19/Brazil/RS-FIOCRUZ-42169/2021	EPI_ISL_3539880	2021-06-29	352898	1028	NA	351870	1299.37	99.6689	Gamma	P.1	Illumina MiSeq
hCoV-19/Brazil/RS-FIOCRUZ-42159/2021	EPI_ISL_3539893	2021-06-29	354510	351	NA	354159	1214.2	99.6622	Gamma	P.1	Illumina MiSeq
hCoV-19/Brazil/RS-FIOCRUZ-42175/2021	EPI_ISL_3539877	2021-06-29	382818	4159	NA	378659	1253.43	99.5452	Gamma	P.1	Illumina MiSeq
hCoV-19/Brazil/RS-FIOCRUZ-42144/2021	EPI_ISL_3539850	2021-06-29	382944	5882	NA	377062	1254.77	99.6723	Gamma	P.1	Illumina MiSeq
hCoV-19/Brazil/RS-FIOCRUZ-42185/2021	EPI_ISL_3539242	2021-06-29	400988	44602	NA	356386	1127.85	99.5552	Gamma	P.1	Illumina MiSeq
hCoV-19/Brazil/RS-FIOCRUZ-42156/2021	EPI_ISL_3539896	2021-06-29	407244	933	NA	406311	1408.23	99.6589	Gamma	P.1	Illumina MiSeq
hCoV-19/Brazil/RS-FIOCRUZ-42177/2021	EPI_ISL_3539887	2021-06-29	426572	1529	NA	425043	1486	99.6422	Gamma	P.1	Illumina MiSeq
hCoV-19/Brazil/RS-FIOCRUZ-42174/2021	EPI_ISL_3539854	2021-06-29	432874	1512	NA	431362	1509.49	99.6288	Gamma	P.1.14	Illumina MiSeq
hCoV-19/Brazil/RS-FIOCRUZ-42133/2021	EPI_ISL_3539856	2021-06-29	459960	18846	NA	441114	1396.38	99.6756	Gamma	P.1	Illumina MiSeq
hCoV-19/Brazil/RS-FIOCRUZ-42178/2021	EPI_ISL_3539888	2021-06-29	480930	1056	NA	479874	1731.24	99.6957	Gamma	P.1	Illumina MiSeq
hCoV-19/Brazil/RS-FIOCRUZ-38662/2021	EPI_ISL_3539767	2021-06-29	603104	663	NA	602441	2133.08	99.6857	Gamma	P.1	Illumina MiSeq
hCoV-19/Brazil/RS-FIOCRUZ-42179/2021	EPI_ISL_3539883	2021-06-29	672336	5544	NA	666792	2267.36	99.6556	Gamma	P.1	Illumina MiSeq
hCoV-19/Brazil/RS-FIOCRUZ-42172/2021	EPI_ISL_3539871	2021-06-29	2272348	20711	NA	2251637	8019.28	99.699	Gamma	P.1	Illumina MiSeq
hCoV-19/Brazil/RS-FIOCRUZ-42168/2021	EPI_ISL_3539900	2021-06-30	62578	11275	NA	51303	183.784	94.636	Gamma	P.1	Illumina MiSeq
hCoV-19/Brazil/RS-FIOCRUZ-42143/2021	EPI_ISL_3539892	2021-06-30	89578	1147	NA	88431	313.639	99.5218	Gamma	P.1	Illumina MiSeq
hCoV-19/Brazil/RS-FIOCRUZ-42142/2021	EPI_ISL_3539889	2021-06-30	120674	1205	NA	119469	423.434	99.5753	Gamma	P.1.2	Illumina MiSeq
hCoV-19/Brazil/RS-FIOCRUZ-42141/2021	EPI_ISL_3539885	2021-06-30	173256	199	NA	173057	642.11	99.5452	Gamma	P.1	Illumina MiSeq
hCoV-19/Brazil/RS-FIOCRUZ-42166/2021	EPI_ISL_3539901	2021-06-30	208446	1818	NA	206628	718.972	99.6522	Gamma	P.1	Illumina MiSeq
hCoV-19/Brazil/RS-FIOCRUZ-42162/2021	EPI_ISL_3539903	2021-06-30	258854	1490	NA	257364	938.888	99.6288	Gamma	P.1	Illumina MiSeq
hCoV-19/Brazil/RS-FIOCRUZ-42158/2021	EPI_ISL_3539845	2021-06-30	269204	445	NA	268759	968.495	99.6589	Gamma	P.1	Illumina MiSeq
hCoV-19/Brazil/RS-FIOCRUZ-42180/2021	EPI_ISL_3539895	2021-06-30	285592	266	NA	285326	1033.85	99.6756	Gamma	P.1	Illumina MiSeq
hCoV-19/Brazil/RS-FIOCRUZ-42164/2021	EPI_ISL_3539905	2021-06-30	339382	4111	NA	335271	1199.1	99.6556	Gamma	P.1	Illumina MiSeq
hCoV-19/Brazil/RS-FIOCRUZ-42165/2021	EPI_ISL_3539902	2021-06-30	353414	857	NA	352557	1303.49	99.6255	Gamma	P.1	Illumina MiSeq
hCoV-19/Brazil/RS-FIOCRUZ-42176/2021	EPI_ISL_3539894	2021-06-30	494116	1049	NA	493067	1761.14	99.6723	Gamma	P.1	Illumina MiSeq
hCoV-19/Brazil/RS-FIOCRUZ-42163/2021	EPI_ISL_3539904	2021-06-30	530586	208506	NA	322080	1136.76	99.699	Gamma	P.1	Illumina MiSeq
hCoV-19/Brazil/RS-LMM61811/2021	EPI_ISL_3492497	2021-07-01	258850	119041	20768	116891	638	99.8	Gamma	P.1.7	Illumina MiSeq
hCoV-19/Brazil/RS-LMM61975/2021	EPI_ISL_4051958	2021-07-04	253044	120834	11376	120617	236.6	99.3	Gamma	P.1.2	Illumina MiSeq
hCoV-19/Brazil/RS-FIOCRUZ-37512/2021	EPI_ISL_3801934	2021-07-04	351742	594	NA	351148	936.554	96.5856	Delta	AY.99.2	Illumina MiSeq
hCoV-19/Brazil/RS-LMM61938/2021	EPI_ISL_4051961	2021-07-06	332066	158915	14236	158257	740.9	99.7	Gamma	P.1.2	Illumina MiSeq
hCoV-19/Brazil/RS-FIOCRUZ-45163/2021	EPI_ISL_3832412	2021-07-06	93236	2749	NA	90487	265.124	98.97	Gamma	P.1	Illumina MiSeq
hCoV-19/Brazil/RS-FIOCRUZ-45158/2021	EPI_ISL_4061392	2021-07-06	113020	1667	NA	111353	303.395	96.6191	Gamma	P.1	Illumina MiSeq
hCoV-19/Brazil/RS-FIOCRUZ-45162/2021	EPI_ISL_3832411	2021-07-06	137696	8310	NA	129386	360.702	98.7359	Gamma	P.1	Illumina MiSeq
hCoV-19/Brazil/RS-FIOCRUZ-45161/2021	EPI_ISL_3832410	2021-07-06	146316	712	NA	145604	421.209	99.6756	Gamma	P.1	Illumina MiSeq
hCoV-19/Brazil/RS-FIOCRUZ-42190/2021	EPI_ISL_3801909	2021-07-06	191068	401	NA	190667	613.909	99.5719	Delta	AY.46.3	Illumina MiSeq
hCoV-19/Brazil/RS-FIOCRUZ-37509/2021	EPI_ISL_3190407	2021-07-06	201454	5414	NA	196040	503.13	98	Gamma	P.1	Illumina MiSeq
hCoV-19/Brazil/RS-FIOCRUZ-37510/2021	EPI_ISL_3190408	2021-07-06	209436	11450	NA	197986	518.521	94	Gamma	P.1.2	Illumina MiSeq
hCoV-19/Brazil/RS-FIOCRUZ-38745/2021	EPI_ISL_3801889	2021-07-06	216540	1206	NA	215334	731.39	99.5452	Delta	AY.99.2	Illumina MiSeq
hCoV-19/Brazil/RS-FIOCRUZ-37508/2021	EPI_ISL_3190406	2021-07-06	311628	7531	NA	304097	795.247	92.897	Gamma	P.1	Illumina MiSeq
hCoV-19/Brazil/RS-FIOCRUZ-42191/2021	EPI_ISL_3801908	2021-07-06	364230	347	NA	363883	1165.3	99.582	Delta	AY.46.3	Illumina MiSeq
hCoV-19/Brazil/RS-FIOCRUZ-42192/2021	EPI_ISL_3801910	2021-07-06	453620	1421	NA	452199	1430.28	99.6321	Delta	AY.46.3	Illumina MiSeq
hCoV-19/Brazil/RS-LMM61813/2021	EPI_ISL_3492499	2021-07-07	195900	89026	17848	84934	621.5	99.98	Gamma	P.1.7	Illumina MiSeq
hCoV-19/Brazil/RS-FIOCRUZ-45166/2021	EPI_ISL_3832415	2021-07-07	124932	579	NA	124353	365.138	98.8429	Gamma	P.1	Illumina MiSeq
hCoV-19/Brazil/RS-FIOCRUZ-45165/2021	EPI_ISL_3832414	2021-07-07	134174	846	NA	133328	382.68	99.5619	Gamma	P.1	Illumina MiSeq
hCoV-19/Brazil/RS-FIOCRUZ-45168/2021	EPI_ISL_3832416	2021-07-07	228470	550	NA	227920	632.276	99.7927	Gamma	P.1	Illumina MiSeq
hCoV-19/Brazil/RS-FIOCRUZ-42193/2021	EPI_ISL_3801911	2021-07-07	430920	3367	NA	427553	1339	99.679	Delta	AY.101	Illumina MiSeq
hCoV-19/Brazil/RS-FIOCRUZ-38615/2021	EPI_ISL_3801833	2021-07-07	488142	278	NA	487864	1787.72	99.6455	Delta	AY.101	Illumina MiSeq
hCoV-19/Brazil/RS-FIOCRUZ-38617/2021	EPI_ISL_3801834	2021-07-08	303786	302	NA	303484	1110.51	99.6455	Delta	AY.101	Illumina MiSeq
hCoV-19/Brazil/RS-FIOCRUZ-38664/2021	EPI_ISL_3801811	2021-07-08	NA	NA	NA	NA	NA	100	Delta	AY.99.2	Illumina MiSeq
hCoV-19/Brazil/RS-FIOCRUZ-42196/2021	EPI_ISL_3801919	2021-07-08	NA	NA	NA	NA	NA	100	Delta	AY.101	Illumina MiSeq
hCoV-19/Brazil/CV42637/2021	EPI_ISL_18311604	2021-07-08	104094	NA	NA	99815	1275	93.3	Gamma	P.1	Nanopore MinION
hCoV-19/Brazil/RS-FIOCRUZ-38624/2021	EPI_ISL_3235289	2021-07-09	148976	6397	NA	142579	512.052	98.3547	Gamma	P.1	Illumina MiSeq
hCoV-19/Brazil/RS-FIOCRUZ-38623/2021	EPI_ISL_3235292	2021-07-09	226382	3200	NA	223182	730.285	94.8734	Gamma	P.1	Illumina MiSeq
hCoV-19/Brazil/RS-FIOCRUZ-38670/2021	EPI_ISL_3190304	2021-07-09	NA	NA	NA	NA	NA	99	Gamma	P.1	Illumina MiSeq
hCoV-19/Brazil/211-65994-205/2021	EPI_ISL_18311465	2021-07-09	89603	NA	NA	84734	1074	97.6	Delta	AY.101	Nanopore MinION
hCoV-19/Brazil/RS-FIOCRUZ-38633/2021	EPI_ISL_3235283	2021-07-10	180664	1027	NA	179637	632.711	99.5118	Gamma	P.1	Illumina MiSeq
hCoV-19/Brazil/RS-FIOCRUZ-38619/2021	EPI_ISL_3434907	2021-07-10	216406	202	NA	216204	732.1	99.5318	Gamma	P.1	Illumina MiSeq
hCoV-19/Brazil/RS-FIOCRUZ-38628/2021	EPI_ISL_3235293	2021-07-10	259588	58604	NA	200984	728.923	98.134	Gamma	P.1.2	Illumina MiSeq
hCoV-19/Brazil/RS-FIOCRUZ-38627/2021	EPI_ISL_3235278	2021-07-10	262534	1456	NA	261078	936.218	99.6321	Gamma	P.1	Illumina MiSeq
hCoV-19/Brazil/RS-FIOCRUZ-38632/2021	EPI_ISL_3235282	2021-07-10	320314	906	NA	319408	1137.6	99.582	Gamma	P.1	Illumina MiSeq
hCoV-19/Brazil/RS-FIOCRUZ-38626/2021	EPI_ISL_3235290	2021-07-10	325414	14379	NA	311035	1111.55	99.6622	Gamma	P.1	Illumina MiSeq
hCoV-19/Brazil/RS-FIOCRUZ-38631/2021	EPI_ISL_3235281	2021-07-10	329496	1988	NA	327508	1170.74	99.6054	Gamma	P.1	Illumina MiSeq
hCoV-19/Brazil/RS-FIOCRUZ-38630/2021	EPI_ISL_3235280	2021-07-10	361986	8659	NA	353327	1270.28	99.6622	Gamma	P.1	Illumina MiSeq
hCoV-19/Brazil/RS-FIOCRUZ-38618/2021	EPI_ISL_3801835	2021-07-10	372362	1632	NA	370730	1323.28	99.6689	Delta	AY.99.2	Illumina MiSeq
hCoV-19/Brazil/RS-FIOCRUZ-38620/2021	EPI_ISL_3801836	2021-07-10	390850	519	NA	390331	1409.98	99.6489	Delta	AY.99.2	Illumina MiSeq
hCoV-19/Brazil/RS-FIOCRUZ-38667/2021	EPI_ISL_3190302	2021-07-10	NA	NA	NA	NA	NA	99	Gamma	P.1	Illumina MiSeq
hCoV-19/Brazil/RS-FIOCRUZ-38668/2021	EPI_ISL_3190303	2021-07-10	NA	NA	NA	NA	NA	99	Gamma	P.1	Illumina MiSeq
hCoV-19/Brazil/RS-FIOCRUZ-38671/2021	EPI_ISL_3190305	2021-07-10	NA	NA	NA	NA	NA	99	Gamma	P.1	Illumina MiSeq
hCoV-19/Brazil/315-66024-690/2021	EPI_ISL_18311505	2021-07-10	194799	NA	NA	188640	2316.34	97.63	Delta	AY.99.2	Nanopore MinION
hCoV-19/Brazil/CV45309/2021	EPI_ISL_18311637	2021-07-10	NA	NA	NA	105638	3968	97.6	Delta	AY.43	Nanopore MinION
hCoV-19/Brazil/RS-LMM60919/2021	EPI_ISL_3492505	2021-07-11	244970	114122	16726	111221	511.01	100	Gamma	P.1	Illumina MiSeq
hCoV-19/Brazil/RS-FIOCRUZ-38634/2021	EPI_ISL_3235284	2021-07-11	171318	369	NA	170949	608.08	99.5285	Gamma	P.1	Illumina MiSeq
hCoV-19/Brazil/RS-FIOCRUZ-38635/2021	EPI_ISL_3235285	2021-07-11	230108	12920	NA	217188	767.369	99.6188	Gamma	P.1	Illumina MiSeq
hCoV-19/Brazil/RS-FIOCRUZ-38621/2021	EPI_ISL_3235276	2021-07-11	347018	9020	NA	337998	1239.68	99.6723	Gamma	P.1	Illumina MiSeq
hCoV-19/Brazil/RS-FIOCRUZ-38625/2021	EPI_ISL_3235277	2021-07-11	428944	7019	NA	421925	1443.88	99.6188	Gamma	P.1	Illumina MiSeq
hCoV-19/Brazil/RS-FIOCRUZ-38673/2021	EPI_ISL_3190306	2021-07-11	NA	NA	NA	NA	NA	99	Gamma	P.1	Illumina MiSeq
hCoV-19/Brazil/RS-LMM61976/2021	EPI_ISL_4051959	2021-07-12	191076	90689	9698	89640	316.4	99.3	Gamma	P.1.2	Illumina MiSeq
hCoV-19/Brazil/RS-FIOCRUZ-45179/2021	EPI_ISL_3832420	2021-07-12	105526	9883	NA	95643	272.374	99.5218	Gamma	P.1	Illumina MiSeq
hCoV-19/Brazil/RS-FIOCRUZ-45177/2021	EPI_ISL_3832419	2021-07-12	135198	888	NA	134310	382.041	99.7291	Gamma	P.1	Illumina MiSeq
hCoV-19/Brazil/RS-FIOCRUZ-38629/2021	EPI_ISL_3235279	2021-07-12	143296	77	NA	143219	518.706	99.4415	Gamma	P.1	Illumina MiSeq
hCoV-19/Brazil/RS-FIOCRUZ-38638/2021	EPI_ISL_3235286	2021-07-12	175242	232	NA	175010	612.17	99.6556	Gamma	P.1	Illumina MiSeq
hCoV-19/Brazil/RS-FIOCRUZ-38645/2021	EPI_ISL_3235234	2021-07-12	215512	10922	NA	204590	546.247	99.5887	Gamma	P.1	Illumina MiSeq
hCoV-19/Brazil/RS-FIOCRUZ-38642/2021	EPI_ISL_3235287	2021-07-12	330086	709	NA	329377	1184.78	99.6087	Gamma	P.1	Illumina MiSeq
hCoV-19/Brazil/RS-FIOCRUZ-38643/2021	EPI_ISL_3235288	2021-07-12	334784	2258	NA	332526	1158.91	99.6455	Gamma	P.1	Illumina MiSeq
hCoV-19/Brazil/RS-FIOCRUZ-38637/2021	EPI_ISL_3235291	2021-07-12	342300	27646	NA	314654	947.07	98.2008	Gamma	P.1	Illumina MiSeq
hCoV-19/Brazil/RS-FIOCRUZ-38659/2021	EPI_ISL_3235233	2021-07-12	364152	590	NA	363562	1143.34	99.6221	Gamma	P.1	Illumina MiSeq
hCoV-19/Brazil/RS-FIOCRUZ-38646/2021	EPI_ISL_3235231	2021-07-12	519080	7668	NA	511412	1605.19	99.6154	Gamma	P.1	Illumina MiSeq
hCoV-19/Brazil/RS-FIOCRUZ-38644/2021	EPI_ISL_3235230	2021-07-12	743206	383	NA	742823	2385.19	99.5686	Gamma	P.1.14	Illumina MiSeq
hCoV-19/Brazil/RS-FIOCRUZ-38655/2021	EPI_ISL_3190297	2021-07-12	NA	NA	NA	NA	NA	99	Gamma	P.1	Illumina MiSeq
hCoV-19/Brazil/RS-FIOCRUZ-38656/2021	EPI_ISL_3190298	2021-07-12	NA	NA	NA	NA	NA	99	Gamma	P.1	Illumina MiSeq
hCoV-19/Brazil/RS-FIOCRUZ-38657/2021	EPI_ISL_3190299	2021-07-12	NA	NA	NA	NA	NA	99	Gamma	P.1.2	Illumina MiSeq
hCoV-19/Brazil/RS-FIOCRUZ-38658/2021	EPI_ISL_3190300	2021-07-12	NA	NA	NA	NA	NA	99	Gamma	P.1	Illumina MiSeq
hCoV-19/Brazil/RS-FIOCRUZ-38675/2021	EPI_ISL_3190307	2021-07-12	NA	NA	NA	NA	NA	99	Gamma	P.1	Illumina MiSeq
hCoV-19/Brazil/RS-FIOCRUZ-45180/2021	EPI_ISL_3832421	2021-07-13	79910	833	NA	79077	225.214	99.6923	Gamma	P.1	Illumina MiSeq
hCoV-19/Brazil/RS-FIOCRUZ-45182/2021	EPI_ISL_3832457	2021-07-13	81320	4243	NA	77077	220.254	98.1206	Gamma	P.1	Illumina MiSeq
hCoV-19/Brazil/RS-FIOCRUZ-45172/2021	EPI_ISL_3832456	2021-07-13	96156	24944	NA	71212	201.429	98.1172	Gamma	P.1	Illumina MiSeq
hCoV-19/Brazil/RS-FIOCRUZ-45181/2021	EPI_ISL_3832422	2021-07-13	160534	515	NA	160019	448.091	99.6857	Gamma	P.1	Illumina MiSeq
hCoV-19/Brazil/RS-FIOCRUZ-45176/2021	EPI_ISL_3832418	2021-07-13	205534	7799	NA	197735	541.724	99.8729	Gamma	P.1	Illumina MiSeq
hCoV-19/Brazil/RS-FIOCRUZ-38647/2021	EPI_ISL_3235232	2021-07-13	259674	2310	NA	257364	848.467	99.5352	Gamma	P.1	Illumina MiSeq
hCoV-19/Brazil/RS-FIOCRUZ-40610/2021	EPI_ISL_3801890	2021-07-13	288054	1588	NA	286466	930.021	99.6522	Delta	AY.99.2	Illumina MiSeq
hCoV-19/Brazil/RS-FIOCRUZ-40614/2021	EPI_ISL_3801893	2021-07-13	291594	3038	NA	288556	884.063	99.6522	Delta	AY.99.2	Illumina MiSeq
hCoV-19/Brazil/RS-FIOCRUZ-38661/2021	EPI_ISL_3190301	2021-07-13	NA	NA	NA	NA	NA	99	Gamma	P.1	Illumina MiSeq
hCoV-19/Brazil/RS-FIOCRUZ-38678/2021	EPI_ISL_3190308	2021-07-13	NA	NA	NA	NA	NA	99	Gamma	P.1	Illumina MiSeq
hCoV-19/Brazil/6874/2021	EPI_ISL_18311513	2021-07-13	46104	NA	NA	43594	538	94.9	Gamma	P.1	Nanopore MinION
hCoV-19/Brazil/RS-FIOCRUZ-45171/2021	EPI_ISL_3832417	2021-07-14	84796	2533	NA	82263	237.804	99.7024	Gamma	P.1	Illumina MiSeq
hCoV-19/Brazil/RS-FIOCRUZ-45197/2021	EPI_ISL_3832434	2021-07-14	110994	1343	NA	109651	305.893	99.4382	Gamma	P.1	Illumina MiSeq
hCoV-19/Brazil/RS-FIOCRUZ-45187/2021	EPI_ISL_3832426	2021-07-14	111116	426	NA	110690	316.423	99.8094	Gamma	P.1	Illumina MiSeq
hCoV-19/Brazil/RS-FIOCRUZ-45185/2021	EPI_ISL_3832424	2021-07-14	118998	3429	NA	115569	326.897	99.7525	Gamma	P.1	Illumina MiSeq
hCoV-19/Brazil/RS-FIOCRUZ-45186/2021	EPI_ISL_3832425	2021-07-14	119502	2130	NA	117372	323.686	98.4015	Gamma	P.1	Illumina MiSeq
hCoV-19/Brazil/RS-FIOCRUZ-45184/2021	EPI_ISL_3832423	2021-07-14	137832	1052	NA	136780	388.827	99.7124	Gamma	P.1	Illumina MiSeq
hCoV-19/Brazil/RS-FIOCRUZ-45189/2021	EPI_ISL_3832428	2021-07-14	141038	8837	NA	132201	374.06	99.796	Gamma	P.1	Illumina MiSeq
hCoV-19/Brazil/RS-FIOCRUZ-45194/2021	EPI_ISL_3832432	2021-07-14	141558	2620	NA	138938	393.842	99.0001	Gamma	P.1	Illumina MiSeq
hCoV-19/Brazil/RS-FIOCRUZ-45188/2021	EPI_ISL_3832427	2021-07-14	142864	1036	NA	141828	393.847	98.9132	Gamma	P.1.2	Illumina MiSeq
hCoV-19/Brazil/RS-FIOCRUZ-40612/2021	EPI_ISL_3801891	2021-07-14	155858	4876	NA	150982	469.958	99.5218	Delta	AY.101	Illumina MiSeq
hCoV-19/Brazil/RS-FIOCRUZ-45190/2021	EPI_ISL_3832429	2021-07-14	160694	418	NA	160276	443.55	99.6823	Gamma	P.1	Illumina MiSeq
hCoV-19/Brazil/RS-FIOCRUZ-40613/2021	EPI_ISL_3801892	2021-07-14	270666	20236	NA	250430	778.02	99.6255	Delta	AY.101	Illumina MiSeq
hCoV-19/Brazil/6936/2021	EPI_ISL_18311514	2021-07-14	113570	NA	NA	109146	1399	90.5	Gamma	P.1	Nanopore MinION
hCoV-19/Brazil/CV40601/2021	EPI_ISL_18311581	2021-07-14	159627	NA	NA	157709	1985.66	91.6	Gamma	P.1	Nanopore MinION
hCoV-19/Brazil/CV40466/2021	EPI_ISL_18311580	2021-07-14	341428	NA	NA	157709	2301	89.6	Gamma	P.1	Nanopore MinION
hCoV-19/Brazil/RS-FIOCRUZ-45198/2021	EPI_ISL_3832458	2021-07-15	97720	6895	NA	90825	248.94	98.1373	Gamma	P.1	Illumina MiSeq
hCoV-19/Brazil/RS-FIOCRUZ-45193/2021	EPI_ISL_3832431	2021-07-15	108362	742	NA	107620	302.521	99.6756	Gamma	P.1	Illumina MiSeq
hCoV-19/Brazil/RS-FIOCRUZ-45195/2021	EPI_ISL_3832455	2021-07-15	117630	552	NA	117078	332.799	98.3212	Gamma	P.1	Illumina MiSeq
hCoV-19/Brazil/RS-FIOCRUZ-45200/2021	EPI_ISL_3832463	2021-07-15	130320	2633	NA	127687	350.801	97.2678	Gamma	P.1.2	Illumina MiSeq
hCoV-19/Brazil/RS-FIOCRUZ-45192/2021	EPI_ISL_3832430	2021-07-15	150408	1170	NA	149238	410.2	98.7025	Gamma	P.1.2	Illumina MiSeq
hCoV-19/Brazil/RS-FIOCRUZ-42929/2021	EPI_ISL_3539906	2021-07-15	415152	2243	NA	412909	1487.66	99.6589	Delta	AY.101	Illumina MiSeq
hCoV-19/Brazil/CV40618/2021	EPI_ISL_18311582	2021-07-15	162030	NA	NA	152154	1924	92.2	Gamma	P.1	Nanopore MinION
hCoV-19/Brazil/RS-LMM60884/2021	EPI_ISL_3460251	2021-07-16	248442	115125	18192	112245	512	99.8	Gamma	P.1	Illumina MiSeq
hCoV-19/Brazil/RS-LMM60968/2021	EPI_ISL_3492509	2021-07-16	126798	57115	12488	17702	470.7	93.8	Gamma	P.1.12	Illumina MiSeq
hCoV-19/Brazil/RS-FIOCRUZ-45203/2021	EPI_ISL_3832435	2021-07-16	93196	421	NA	92775	261.717	99.679	Gamma	P.1	Illumina MiSeq
hCoV-19/Brazil/RS-FIOCRUZ-45204/2021	EPI_ISL_3832436	2021-07-16	100778	256	NA	100522	282.223	99.699	Gamma	P.1	Illumina MiSeq
hCoV-19/Brazil/RS-FIOCRUZ-45196/2021	EPI_ISL_3832433	2021-07-16	105894	1810	NA	104084	297.279	99.6756	Gamma	P.1	Illumina MiSeq
hCoV-19/Brazil/RS-FIOCRUZ-45191/2021	EPI_ISL_3832395	2021-07-16	120538	109	NA	120429	333.351	99.3579	Gamma	P.1.7	Illumina MiSeq
hCoV-19/Brazil/RS-FIOCRUZ-45202/2021	EPI_ISL_3832459	2021-07-16	135698	18153	NA	117545	324.16	97.4685	Gamma	P.1	Illumina MiSeq
hCoV-19/Brazil/RS-FIOCRUZ-45205/2021	EPI_ISL_3832437	2021-07-16	137272	366	NA	136906	385.639	99.7024	Gamma	P.1	Illumina MiSeq
hCoV-19/Brazil/RS-FIOCRUZ-42932/2021	EPI_ISL_3539909	2021-07-16	340368	14894	NA	325474	1113.88	99.6689	Delta	AY.99.2	Illumina MiSeq
hCoV-19/Brazil/RS-LMM60869/2021	EPI_ISL_3460250	2021-07-17	192084	89455	13174	86714	427.6	98.9	Delta	AY.101	Illumina MiSeq
hCoV-19/Brazil/RS-LMM60887/2021	EPI_ISL_3492502	2021-07-17	236256	108585	19086	104535	512.1	99.9	Gamma	P.1.8	Illumina MiSeq
hCoV-19/Brazil/RS-LMM60963/2021	EPI_ISL_3492512	2021-07-17	228766	105561	17644	103354	439	99.8	Gamma	P.1.7	Illumina MiSeq
hCoV-19/Brazil/RS-LMM60981/2021	EPI_ISL_3492511	2021-07-17	183610	85277	13056	70723	2516.9	98.8	Gamma	P.1.2	Illumina MiSeq
hCoV-19/Brazil/RS-FIOCRUZ-45206/2021	EPI_ISL_3832467	2021-07-17	90244	12769	NA	77475	213.665	96.3616	Gamma	P.1.7	Illumina MiSeq
hCoV-19/Brazil/RS-FIOCRUZ-45208/2021	EPI_ISL_3832438	2021-07-17	170504	590	NA	169914	466.849	99.7091	Gamma	P.1	Illumina MiSeq
hCoV-19/Brazil/RS-FIOCRUZ-42931/2021	EPI_ISL_3539908	2021-07-17	387100	1008	NA	386092	1388.28	99.6823	Delta	AY.101	Illumina MiSeq
hCoV-19/Brazil/RS-LMM60892/2021	EPI_ISL_3492504	2021-07-18	212778	98020	16738	90992	338.9	99.99	Delta	AY.99.2	Illumina MiSeq
hCoV-19/Brazil/RS-LMM60907/2021	EPI_ISL_3492506	2021-07-18	207370	NA	NA	193194	447.3	97.4	Gamma	P.1	Illumina MiSeq
hCoV-19/Brazil/RS-LMM60910/2021	EPI_ISL_3492501	2021-07-18	153798	70712	12374	68678	463.2	99.5	Gamma	P.1	Illumina MiSeq
hCoV-19/Brazil/RS-LMM60922/2021	EPI_ISL_3492503	2021-07-18	1997014	91036	14942	14942	NA	99.2	Gamma	P.1	Illumina MiSeq
hCoV-19/Brazil/RS-LMM60930/2021	EPI_ISL_3492507	2021-07-18	212698	97650	93035	17398	NA	99.9	Delta	AY.101	Illumina MiSeq
hCoV-19/Brazil/RS-LMM60961/2021	EPI_ISL_3492514	2021-07-18	231546	NA	NA	215176	281.8	99.7	Gamma	P.1	Illumina MiSeq
hCoV-19/Brazil/RS-LMM60970/2021	EPI_ISL_3492508	2021-07-18	226468	103093	20282	102202	525.4	99.9	Gamma	P.1	Illumina MiSeq
hCoV-19/Brazil/RS-FIOCRUZ-42930/2021	EPI_ISL_3539907	2021-07-18	429454	51476	NA	377978	1260.62	99.679	Delta	AY.101	Illumina MiSeq
hCoV-19/Brazil/-LMM61281/2021	EPI_ISL_3461066	2021-07-19	1098010	508913	80184	504525	1151.3	99.9	Gamma	P.1	Illumina MiSeq
hCoV-19/Brazil/RS-LMM60946/2021	EPI_ISL_3492513	2021-07-19	150854	68256	14342	23779	116.8	96.1	Gamma	P.1	Illumina MiSeq
hCoV-19/Brazil/RS-LMM60984/2021	EPI_ISL_3492515	2021-07-19	195396	88913	17570	88501	97.4	99.8	Delta	AY.101	Illumina MiSeq
hCoV-19/Brazil/RS-LMM60988/2021	EPI_ISL_3460252	2021-07-19	235440	106272	22896	105643	233.5	99.8	Delta	AY.101	Illumina MiSeq
hCoV-19/Brazil/RS-LMM60989/2021	EPI_ISL_3460253	2021-07-19	190794	87869	15056	58199	543	99.2	Gamma	P.1.14	Illumina MiSeq
hCoV-19/Brazil/RS-LMM60997/2021	EPI_ISL_3460254	2021-07-19	219306	100636	18034	96365	NA	99.9	Gamma	P.1.17	Illumina MiSeq
hCoV-19/Brazil/RS-FIOCRUZ-42952/2021	EPI_ISL_3539922	2021-07-19	61316	29088	NA	32228	967.362	99.7024	Gamma	P.1	Illumina MiSeq
hCoV-19/Brazil/RS-FIOCRUZ-42934/2021	EPI_ISL_3539910	2021-07-19	114834	45576	NA	69258	222.983	95.8232	Delta	AY.101	Illumina MiSeq
hCoV-19/Brazil/RS-FIOCRUZ-42953/2021	EPI_ISL_3539924	2021-07-19	120722	3664	NA	117058	393.978	98.6924	Delta	AY.101	Illumina MiSeq
hCoV-19/Brazil/RS-FIOCRUZ-42935/2021	EPI_ISL_4728749	2021-07-19	126114	87932	NA	38182	123.774	89.5429	Delta	AY.101	Illumina MiSeq
hCoV-19/Brazil/RS-FIOCRUZ-42950/2021	EPI_ISL_3539921	2021-07-19	276238	361	NA	275877	1012.55	99.5987	Delta	AY.9.2	Illumina MiSeq
hCoV-19/Brazil/RS-FIOCRUZ-42945/2021	EPI_ISL_3539917	2021-07-19	298360	974	NA	297386	1088.79	99.6188	Delta	AY.101	Illumina MiSeq
hCoV-19/Brazil/RS-FIOCRUZ-40615/2021	EPI_ISL_3801918	2021-07-19	NA	NA	NA	NA	NA	100	Delta	AY.9.2	Illumina MiSeq
hCoV-19/Brazil/RS-FIOCRUZ-53128/2021	EPI_ISL_6940649	2021-07-19	NA	NA	NA	NA	NA	100	Gamma	P.1	Illumina MiSeq
hCoV-19/Brazil/7158/2021	EPI_ISL_18311515	2021-07-19	44500	NA	NA	61468	545	90.4	Gamma	P.1	Nanopore MinION
hCoV-19/Brazil/0602/2021	EPI_ISL_18311410	2021-07-19	130786	NA	NA	122038	1562.9	90.1	Gamma	P.1	Nanopore MinION
hCoV-19/Brazil/LMM61048/2021	EPI_ISL_3461053	2021-07-20	245864	114960	15944	112809	440.6	99.7	Gamma	P.1	Illumina MiSeq
hCoV-19/Brazil/LMM61050/2021	EPI_ISL_3461054	2021-07-20	264932	NA	NA	245490	648.7	95.2	Gamma	P.1	Illumina MiSeq
hCoV-19/Brazil/RS-LMM60921/2021	EPI_ISL_3460249	2021-07-20	NA	NA	NA	NA	4263	95.5	Gamma	P.1	Illumina MiSeq
hCoV-19/Brazil/RS-LMM60999/2021	EPI_ISL_3508096	2021-07-20	142372	64833	12706	20270	NA	88.6	Gamma	P.1.12	Illumina MiSeq
hCoV-19/Brazil/RS-LMM61035/2021	EPI_ISL_3460257	2021-07-20	157614	74569	8476	50157	510.1	93.9	Gamma	P.1	Illumina MiSeq
hCoV-19/Brazil/RS-FIOCRUZ-42939/2021	EPI_ISL_3539912	2021-07-20	67816	12553	NA	55263	207.278	99.6589	Delta	AY.99.2	Illumina MiSeq
hCoV-19/Brazil/RS-FIOCRUZ-42941/2021	EPI_ISL_3539914	2021-07-20	100076	54339	NA	45737	135.431	95.7897	Delta	AY.99.2	Illumina MiSeq
hCoV-19/Brazil/RS-FIOCRUZ-42940/2021	EPI_ISL_3539913	2021-07-20	119308	40421	NA	78887	258.5	97.7594	Delta	AY.101	Illumina MiSeq
hCoV-19/Brazil/RS-FIOCRUZ-42944/2021	EPI_ISL_3539916	2021-07-20	279148	4781	NA	274367	971.51	99.5653	Delta	AY.99.2	Illumina MiSeq
hCoV-19/Brazil/RS-FIOCRUZ-42938/2021	EPI_ISL_3539911	2021-07-20	280870	1137	NA	279733	952.713	99.5619	Delta	AY.101	Illumina MiSeq
hCoV-19/Brazil/RS-FIOCRUZ-42942/2021	EPI_ISL_3539915	2021-07-20	413024	83036	NA	329988	785	99.7057	Delta	AY.99.2	Illumina MiSeq
hCoV-19/Brazil/RS-FIOCRUZ-42954/2021	EPI_ISL_3539923	2021-07-20	666694	3174	NA	663520	2484.01	99.679	Delta	AY.101	Illumina MiSeq
hCoV-19/Brazil/CV40958/2021	EPI_ISL_18311583	2021-07-20	63134	NA	NA	27117	281	88.4	Gamma	P.1	Nanopore MinION
hCoV-19/Brazil/CV40994/2021	EPI_ISL_18311584	2021-07-20	168305	NA	NA	134875	1998.21	93.4	Gamma	P.1	Nanopore MinION
hCoV-19/Brazil/LMM61056/2021	EPI_ISL_3461055	2021-07-21	259890	119906	20078	116531	NA	99.8	Gamma	P.1.17	Illumina MiSeq
hCoV-19/Brazil/LMM61074/2021	EPI_ISL_3461056	2021-07-21	306936	142272	22392	139440	663.7	99.9	Gamma	P.1	Illumina MiSeq
hCoV-19/Brazil/LMM61086/2021	EPI_ISL_3461059	2021-07-21	292728	136711	19306	131380	339.3	99.7	Gamma	P.1	Illumina MiSeq
hCoV-19/Brazil/RS-LMM61029/2021	EPI_ISL_3460255	2021-07-21	156654	72581	11492	62058	144.7	99.8	Gamma	P.1	Illumina MiSeq
hCoV-19/Brazil/RS-LMM61031/2021	EPI_ISL_3460256	2021-07-21	244302	112906	18490	109226	304.5	99.6	Gamma	P.1.14	Illumina MiSeq
hCoV-19/Brazil/RS-LMM61037/2021	EPI_ISL_3460258	2021-07-21	241730	112461	16808	107091	532.5	99.3	Gamma	P.1	Illumina MiSeq
hCoV-19/Brazil/RS-LMM61082/2021	EPI_ISL_3461058	2021-07-21	238748	112116	14516	105151	560.5	99.2	Delta	AY.101	Illumina MiSeq
hCoV-19/Brazil/CV41080/2021	EPI_ISL_18311586	2021-07-21	164803	NA	NA	157700	1980.58	90.4	Gamma	P.1	Nanopore MinION
hCoV-19/Brazil/CV41053/2021	EPI_ISL_18311585	2021-07-21	177215	NA	NA	139882	NA	NA	Gamma	P.1	Nanopore MinION
hCoV-19/Brazil/LMM61077/2021	EPI_ISL_3461057	2021-07-22	244852	114487	15878	113974	640.5	99.9	Gamma	P.1	Illumina MiSeq
hCoV-19/Brazil/LMM61093/2021	EPI_ISL_3461060	2021-07-22	245812	115863	14086	109393	442.3	99.4	Gamma	P.1	Illumina MiSeq
hCoV-19/Brazil/RS-LMM63837/2021	EPI_ISL_4629137	2021-07-22	266422	94375	77672	94272	1009.3	100	Delta	AY.99.2	Illumina MiSeq
hCoV-19/Brazil/RS-FIOCRUZ-42948/2021	EPI_ISL_3539919	2021-07-22	97548	34453	NA	63095	222.287	97.0471	Delta	AY.99.2	Illumina MiSeq
hCoV-19/Brazil/RS-FIOCRUZ-42949/2021	EPI_ISL_3539920	2021-07-22	285296	219	NA	285077	1047.79	99.592	Delta	AY.99.2	Illumina MiSeq
hCoV-19/Brazil/RS-FIOCRUZ-42947/2021	EPI_ISL_3539918	2021-07-22	421350	2294	NA	419056	1487.23	99.6489	Delta	AY.99.2	Illumina MiSeq
hCoV-19/Brazil/CV41252/2021	EPI_ISL_18311587	2021-07-22	132653	NA	NA	127294	1638	90.7	Gamma	P.1	Nanopore MinION
hCoV-19/Brazil/LMM61193/2021	EPI_ISL_3461063	2021-07-23	902150	416205	69740	375815	785.8	100	Gamma	P.1	Illumina MiSeq
hCoV-19/Brazil/LMM61242/2021	EPI_ISL_3461064	2021-07-23	701364	327921	45522	326901	359.6	99.9	Gamma	P.1	Illumina MiSeq
hCoV-19/Brazil/LMM61284/2021	EPI_ISL_3461067	2021-07-23	1181912	543393	94234	538122	1047.5	100	Gamma	P.1	Illumina MiSeq
hCoV-19/Brazil/RS-LMM61285/2021	EPI_ISL_3461097	2021-07-23	200818	92889	15040	85900	553	99.7	Gamma	P.1	Illumina MiSeq
hCoV-19/Brazil/RS-LMM61293/2021	EPI_ISL_3461100	2021-07-23	816618	370076	76848	243848	829.6	99.9	Gamma	P.1	Illumina MiSeq
hCoV-19/Brazil/RS-LMM61296/2021	EPI_ISL_3461101	2021-07-23	1003422	465759	71904	446881	1188	100	Delta	AY.101	Illumina MiSeq
hCoV-19/Brazil/RS-LMM63838/2021	EPI_ISL_4629136	2021-07-23	371572	134923	101726	134737	1194.9	99.8	Delta	AY.99.2	Illumina MiSeq
hCoV-19/Brazil/RS-FIOCRUZ-45149/2021	EPI_ISL_4061387	2021-07-23	65062	1647	NA	63415	179.737	98.659	Delta	AY.99.2	Illumina MiSeq
hCoV-19/Brazil/RS-FIOCRUZ-45146/2021	EPI_ISL_4061384	2021-07-23	103096	578	NA	102518	290.488	99.7793	Delta	AY.101	Illumina MiSeq
hCoV-19/Brazil/LMM61170/2021	EPI_ISL_3461061	2021-07-24	923180	419578	78660	419578	480.6	99.9	Gamma	P.1	Illumina MiSeq
hCoV-19/Brazil/LMM61188/2021	EPI_ISL_3461062	2021-07-24	969376	446033	77310	444183	546	100	Gamma	P.1	Illumina MiSeq
hCoV-19/Brazil/RS-LMM61152/2021	EPI_ISL_3756575	2021-07-24	168314	81219	5876	81152	672.5	99.8	Gamma	P.1	Illumina MiSeq
hCoV-19/Brazil/RS-LMM61288/2021	EPI_ISL_3461098	2021-07-24	766014	355298	55418	348955	575.8	99.9	Gamma	P.1	Illumina MiSeq
hCoV-19/Brazil/RS-FIOCRUZ-45148/2021	EPI_ISL_4061386	2021-07-24	73924	238	NA	73686	206.002	98.1239	Delta	AY.99.2	Illumina MiSeq
hCoV-19/Brazil/RS-FIOCRUZ-45145/2021	EPI_ISL_4061383	2021-07-24	76368	2460	NA	73908	208.941	96.2178	Delta	AY.99.2	Illumina MiSeq
hCoV-19/Brazil/RS-FIOCRUZ-45147/2021	EPI_ISL_4061385	2021-07-24	86892	178	NA	86714	243.809	99.3947	Delta	AY.43	Illumina MiSeq
hCoV-19/Brazil/LMM61248/2021	EPI_ISL_3461065	2021-07-25	1109152	512687	83778	505511	1253.1	100	Gamma	P.1.2	Illumina MiSeq
hCoV-19/Brazil/RS-LMM61155/2021	EPI_ISL_3756576	2021-07-25	152028	72162	7704	71943	533	99.2	Gamma	P.1	Illumina MiSeq
hCoV-19/Brazil/RS-LMM61290/2021	EPI_ISL_3461099	2021-07-25	232028	107862	16304	105675	419.5	99.3	Gamma	P.1.7	Illumina MiSeq
hCoV-19/Brazil/RS-LMM61151/2021	EPI_ISL_3806784	2021-07-26	211036	91388	28260	88.087	633.5	99.7	Gamma	P.1	Illumina MiSeq
hCoV-19/Brazil/RS-LMM61411/2021	EPI_ISL_3461103	2021-07-26	285706	128476	28754	126340	1858.6	99.9	Gamma	P.1	Illumina MiSeq
hCoV-19/Brazil/RS-LMM61413/2021	EPI_ISL_3461104	2021-07-26	297584	130791	36002	127758	2210.4	100	Delta	AY.101	Illumina MiSeq
hCoV-19/Brazil/RS-LMM63836/2021	EPI_ISL_4629160	2021-07-26	221104	71999	77106	71445	909.6	99.9	Delta	AY.99.2	Illumina MiSeq
hCoV-19/Brazil/RS-FIOCRUZ-45138/2021	EPI_ISL_4061377	2021-07-26	70134	190	NA	69944	198.328	98.8563	Delta	AY.99.2	Illumina MiSeq
hCoV-19/Brazil/RS-FIOCRUZ-45140/2021	EPI_ISL_4061379	2021-07-26	73440	187	NA	73253	203.663	98.0704	Delta	AY.99.2	Illumina MiSeq
hCoV-19/Brazil/RS-FIOCRUZ-45136/2021	EPI_ISL_4061376	2021-07-26	118792	392	NA	118400	324.707	99.7124	Delta	AY.99.2	Illumina MiSeq
hCoV-19/Brazil/CV41554/2021	EPI_ISL_18311588	2021-07-26	178465	NA	NA	130510	2169.83	89.7	Gamma	P.1	Nanopore MinION
hCoV-19/Brazil/RS-LMM61410/2021	EPI_ISL_3461102	2021-07-27	305904	141403	23098	135247	1634	99.8	Gamma	P.1	Illumina MiSeq
hCoV-19/Brazil/RS-LMM61446/2021	EPI_ISL_3461105	2021-07-27	310438	144809	20820	143037	2694.6	99.8	Gamma	P.1	Illumina MiSeq
hCoV-19/Brazil/RS-LMM61451/2021	EPI_ISL_3508097	2021-07-27	303120	141707	19706	138837	602.6	99.2	Gamma	P.1	Illumina MiSeq
hCoV-19/Brazil/RS-LMM61809/2021	EPI_ISL_3492496	2021-07-27	281300	128057	25186	127.308	581.7	99.8	Delta	AY.99.2	Illumina MiSeq
hCoV-19/Brazil/RS-LMM63835/2021	EPI_ISL_4629162	2021-07-27	326890	123798	79294	114645	837.4	98	Delta	AY.99.2	Illumina MiSeq
hCoV-19/Brazil/RS-FIOCRUZ-45142/2021	EPI_ISL_4061381	2021-07-27	103624	743	NA	102881	274.892	96.7461	Delta	AY.99.2	Illumina MiSeq
hCoV-19/Brazil/RS-FIOCRUZ-45141/2021	EPI_ISL_4061380	2021-07-27	109316	479	NA	108837	293.903	97.5755	Delta	AY.99.2	Illumina MiSeq
hCoV-19/Brazil/RS-FIOCRUZ-53140/2021	EPI_ISL_6940626	2021-07-27	NA	NA	NA	NA	NA	100	Gamma	P.1	Illumina MiSeq
hCoV-19/Brazil/CV41688/2021	EPI_ISL_18311589	2021-07-27	136079	NA	NA	130510	1729.99	88.4	Gamma	P.1	Nanopore MinION
hCoV-19/Brazil/RS-LMM61478/2021	EPI_ISL_3492510	2021-07-28	204872	94894	15084	87100	2106.2	99	Gamma	P.1	Illumina MiSeq
hCoV-19/Brazil/RS-LMM61495/2021	EPI_ISL_3756577	2021-07-28	294214	125489	43236	121516	5157	99.7	Gamma	P.1	Illumina MiSeq
hCoV-19/Brazil/RS-FIOCRUZ-45151/2021	EPI_ISL_4061388	2021-07-28	57848	295	NA	57553	161.796	98.8329	Delta	AY.99.2	Illumina MiSeq
hCoV-19/Brazil/RS-FIOCRUZ-45152/2021	EPI_ISL_4061389	2021-07-28	81406	2070	NA	79336	220.742	95.7496	Delta	AY.99.2	Illumina MiSeq
hCoV-19/Brazil/RS-FIOCRUZ-45144/2021	EPI_ISL_4061382	2021-07-28	108328	1065	NA	107263	300.616	99.6188	Delta	AY.99.2	Illumina MiSeq
hCoV-19/Brazil/CV41842/2021	EPI_ISL_18311590	2021-07-28	238620	NA	NA	184135	2712	91.6	Delta	AY.99.2	Nanopore MinION
hCoV-19/Brazil/RS-LMM61465/2021	EPI_ISL_3461106	2021-07-29	257454	107939	41576	107110	1759.3	99.8	Delta	AY.101	Illumina MiSeq
hCoV-19/Brazil/RS-LMM61484/2021	EPI_ISL_3461107	2021-07-29	296394	136417	23560	133896	2237.5	99.8	Delta	AY.101	Illumina MiSeq
hCoV-19/Brazil/RS-LMM61497/2021	EPI_ISL_3756582	2021-07-29	213812	96812	22188	94377	632	99.2	Delta	AY.99.2	Illumina MiSeq
hCoV-19/Brazil/RS-LMM61503/2021	EPI_ISL_3461108	2021-07-29	280748	128681	23386	125622	464.8	99.9	Gamma	P.1	Illumina MiSeq
hCoV-19/Brazil/CV41870/2021	EPI_ISL_18311591	2021-07-29	223674	NA	NA	218101	2740.79	89.4	Gamma	P.1	Nanopore MinION
hCoV-19/Brazil/RS-LMM61492/2021	EPI_ISL_3756569	2021-07-30	183050	87887	7276	87811	527.7	99.5	Delta	AY.101	Illumina MiSeq
hCoV-19/Brazil/RS-LMM61540/2021	EPI_ISL_3756574	2021-07-30	208730	98658	11414	98323	484.9	99.5	Gamma	P.1	Illumina MiSeq
hCoV-19/Brazil/RS-LMM61572/2021	EPI_ISL_3492483	2021-07-30	277076	125422	26232	121940	656.3	98.9	Delta	AY.99.2	Illumina MiSeq
hCoV-19/Brazil/RS-LMM61613/2021	EPI_ISL_3492484	2021-07-30	248322	112291	23740	99709	676.8	99.2	Delta	AY.99.2	Illumina MiSeq
hCoV-19/Brazil/RS-LMM61617/2021	EPI_ISL_3492485	2021-07-30	255224	116051	23122	107655	689	99.4	Gamma	P.1	Illumina MiSeq
hCoV-19/Brazil/RS-LMM61626/2021	EPI_ISL_3492486	2021-07-30	253350	115951	21448	114052	714.8	99.7	Gamma	P.1	Illumina MiSeq
hCoV-19/Brazil/RS-LMM61649/2021	EPI_ISL_3492488	2021-07-30	218294	99577	19140	85066	546.8	98.9	Gamma	P.1	Illumina MiSeq
hCoV-19/Brazil/RS-LMM61662/2021	EPI_ISL_3492490	2021-07-30	252650	115661	21328	113395	634.2	99.8	Gamma	P.1	Illumina MiSeq
hCoV-19/Brazil/RS-LMM61667/2021	EPI_ISL_3492492	2021-07-30	173878	79247	15384	65252	337.3	99	Delta	AY.99.2	Illumina MiSeq
hCoV-19/Brazil/RS-FIOCRUZ-45154/2021	EPI_ISL_4061390	2021-07-30	91296	264	NA	91032	252.587	99.2509	Delta	AY.99.2	Illumina MiSeq
hCoV-19/Brazil/RS-FIOCRUZ-49506/2021	EPI_ISL_4271122	2021-07-30	NA	NA	NA	NA	NA	99	Delta	AY.101	Illumina MiSeq
hCoV-19/Brazil/RS-FIOCRUZ-49507/2021	EPI_ISL_4271123	2021-07-30	NA	NA	NA	NA	NA	99	Delta	AY.101	Illumina MiSeq
hCoV-19/Brazil/RS-FIOCRUZ-49508/2021	EPI_ISL_4271124	2021-07-30	NA	NA	NA	NA	NA	99	Delta	AY.101	Illumina MiSeq
hCoV-19/Brazil/RS-FIOCRUZ-49509/2021	EPI_ISL_4271125	2021-07-30	NA	NA	NA	NA	NA	100	Delta	AY.101	Illumina MiSeq
hCoV-19/Brazil/RS-FIOCRUZ-49510/2021	EPI_ISL_4271126	2021-07-30	NA	NA	NA	NA	NA	100	Delta	AY.101	Illumina MiSeq
hCoV-19/Brazil/RS-FIOCRUZ-49511/2021	EPI_ISL_4271198	2021-07-30	NA	NA	NA	NA	NA	99	Delta	AY.101	Illumina MiSeq
hCoV-19/Brazil/RS-FIOCRUZ-49512/2021	EPI_ISL_4271127	2021-07-30	NA	NA	NA	NA	NA	99	Delta	AY.101	Illumina MiSeq
hCoV-19/Brazil/RS-FIOCRUZ-49513/2021	EPI_ISL_4271128	2021-07-30	NA	NA	NA	NA	NA	99	Delta	AY.101	Illumina MiSeq
hCoV-19/Brazil/RS-FIOCRUZ-49514/2021	EPI_ISL_4271216	2021-07-30	NA	NA	NA	NA	NA	98	Delta	AY.99.2	Illumina MiSeq
hCoV-19/Brazil/CV42004/2021	EPI_ISL_18311592	2021-07-30	140876	NA	NA	134875	1744.45	91.8	Gamma	P.1	Nanopore MinION
hCoV-19/Brazil/CV42015/2021	EPI_ISL_18311594	2021-07-30	162822	NA	NA	145118	1782.22	97.6	Delta	AY.99.2	Nanopore MinION
hCoV-19/Brazil/RS-LMM61559/2021	EPI_ISL_3806783	2021-07-31	220520	104711	11098	104532	644.7	99.3	Gamma	P.1	Illumina MiSeq
hCoV-19/Brazil/RS-LMM61640/2021	EPI_ISL_3492487	2021-07-31	304674	138614	27446	122326	447.3	99.6	Gamma	P.1	Illumina MiSeq
hCoV-19/Brazil/RS-LMM61645/2021	EPI_ISL_3756580	2021-07-31	214502	102365	9772	102205	710.1	99.1	Delta	AY.101	Illumina MiSeq
hCoV-19/Brazil/RS-FIOCRUZ-49515/2021	EPI_ISL_4271194	2021-07-31	NA	NA	NA	NA	NA	99	Delta	AY.99.2	Illumina MiSeq
hCoV-19/Brazil/RS-FIOCRUZ-49519/2021	EPI_ISL_4271235	2021-07-31	NA	NA	NA	NA	NA	97	Delta	AY.99.2	Illumina MiSeq
hCoV-19/Brazil/CV42014/2021	EPI_ISL_18311593	2021-07-31	81770	NA	NA	77402	976	98.6	Gamma	P.1.2	Nanopore MinION
hCoV-19/Brazil/RS-LMM61545/2021	EPI_ISL_3461109	2021-08-01	219836	100244	19388	96664	636.2	99.8	Delta	AY.101	Illumina MiSeq
hCoV-19/Brazil/RS-LMM61557/2021	EPI_ISL_3756570	2021-08-01	240820	115611	9598	115549	641.6	99.6	Delta	AY.101	Illumina MiSeq
hCoV-19/Brazil/RS-LMM61665/2021	EPI_ISL_3492491	2021-08-01	184214	84589	155036	77806	682.3	99.2	Gamma	P.1	Illumina MiSeq
hCoV-19/Brazil/RS-LMM70648/2021	EPI_ISL_11514417	2021-08-01	NA	NA	NA	NA	61.4	97.5	Gamma	P.1	Illumina MiSeq
hCoV-19/Brazil/RS-LMM61660/2021	EPI_ISL_3492489	2021-08-02	223618	102497	18624	98751	632	99.8	Gamma	P.1	Illumina MiSeq
hCoV-19/Brazil/RS-LMM61677/2021	EPI_ISL_3508098	2021-08-02	190166	84921	20324	61698	436.4	99.4	Gamma	P.1	Illumina MiSeq
hCoV-19/Brazil/RS-LMM61808/2021	EPI_ISL_3492495	2021-08-02	215312	98484	18344	91216	580.5	99.5	Delta	AY.20	Illumina MiSeq
hCoV-19/Brazil/RS-LMM61810/2021	EPI_ISL_3508099	2021-08-02	207078	92406	22266	47503	624.6	94.1	Gamma	P.1	Illumina MiSeq
hCoV-19/Brazil/RS-LMM61812/2021	EPI_ISL_3492498	2021-08-02	300512	136246	28020	131675	701.7	99.6	Delta	AY.99.2	Illumina MiSeq
hCoV-19/Brazil/RS-FIOCRUZ-49504/2021	EPI_ISL_4271251	2021-08-02	NA	NA	NA	NA	NA	95	Delta	AY.99.2	Illumina MiSeq
hCoV-19/Brazil/RS-FIOCRUZ-49505/2021	EPI_ISL_4271116	2021-08-02	NA	NA	NA	NA	NA	99	Delta	AY.99.2	Illumina MiSeq
hCoV-19/Brazil/RS-FIOCRUZ-49518/2021	EPI_ISL_4271211	2021-08-02	NA	NA	NA	NA	NA	98	Delta	AY.99.2	Illumina MiSeq
hCoV-19/Brazil/RS-FIOCRUZ-49522/2021	EPI_ISL_4271137	2021-08-02	NA	NA	NA	NA	NA	99	Delta	AY.99.2	Illumina MiSeq
hCoV-19/Brazil/RS-FIOCRUZ-49523/2021	EPI_ISL_4271130	2021-08-02	NA	NA	NA	NA	NA	99	Delta	AY.99.2	Illumina MiSeq
hCoV-19/Brazil/RS-FIOCRUZ-49525/2021	EPI_ISL_4271132	2021-08-02	NA	NA	NA	NA	NA	100	Delta	AY.99.2	Illumina MiSeq
hCoV-19/Brazil/RS-FIOCRUZ-49526/2021	EPI_ISL_4271206	2021-08-02	NA	NA	NA	NA	NA	98	Delta	AY.99.2	Illumina MiSeq
hCoV-19/Brazil/RS-FIOCRUZ-53142/2021	EPI_ISL_6940621	2021-08-02	NA	NA	NA	NA	NA	100	Gamma	P.1	Illumina MiSeq
hCoV-19/Brazil/RS-LMM61717/2021	EPI_ISL_3492493	2021-08-03	250382	117462	15458	11229	508.1	99	Delta	AY.99.2	Illumina MiSeq
hCoV-19/Brazil/RS-LMM61719/2021	EPI_ISL_3492494	2021-08-03	290790	133525	23740	133264	547.2	99.4	Delta	AY.99.2	Illumina MiSeq
hCoV-19/Brazil/RS-FIOCRUZ-49530/2021	EPI_ISL_4271252	2021-08-03	NA	NA	NA	NA	NA	95	Delta	AY.46.3	Illumina MiSeq
hCoV-19/Brazil/RS-FIOCRUZ-49533/2021	EPI_ISL_4271248	2021-08-04	NA	NA	NA	NA	NA	95	Delta	AY.99.2	Illumina MiSeq
hCoV-19/Brazil/RS-FIOCRUZ-49534/2021	EPI_ISL_4271214	2021-08-04	NA	NA	NA	NA	NA	98	Delta	AY.99.2	Illumina MiSeq
hCoV-19/Brazil/RS-FIOCRUZ-49535/2021	EPI_ISL_4271253	2021-08-04	NA	NA	NA	NA	NA	95	Delta	AY.99.2	Illumina MiSeq
hCoV-19/Brazil/RS-FIOCRUZ-49537/2021	EPI_ISL_4271117	2021-08-04	NA	NA	NA	NA	NA	99	Delta	AY.99.2	Illumina MiSeq
hCoV-19/Brazil/RS-FIOCRUZ-49538/2021	EPI_ISL_4271242	2021-08-04	NA	NA	NA	NA	NA	96	Delta	AY.99.2	Illumina MiSeq
hCoV-19/Brazil/RS-FIOCRUZ-49557/2021	EPI_ISL_4271118	2021-08-04	NA	NA	NA	NA	NA	99	Delta	AY.99.2	Illumina MiSeq
hCoV-19/Brazil/RS-FIOCRUZ-49540/2021	EPI_ISL_4271131	2021-08-05	NA	NA	NA	NA	NA	99	Delta	AY.101	Illumina MiSeq
hCoV-19/Brazil/RS-FIOCRUZ-49542/2021	EPI_ISL_4271202	2021-08-05	NA	NA	NA	NA	NA	98	Delta	AY.99.2	Illumina MiSeq
hCoV-19/Brazil/RS-FIOCRUZ-49543/2021	EPI_ISL_4271197	2021-08-05	NA	NA	NA	NA	NA	99	Delta	AY.99.2	Illumina MiSeq
hCoV-19/Brazil/RS-FIOCRUZ-49547/2021	EPI_ISL_4271203	2021-08-05	NA	NA	NA	NA	NA	98	Delta	AY.99.2	Illumina MiSeq
hCoV-19/Brazil/RS-LMM62139/2021	EPI_ISL_3756572	2021-08-06	747370	313891	119588	291377	672.8	99.6	Delta	AY.99.2	Illumina MiSeq
hCoV-19/Brazil/RS-FIOCRUZ-45139/2021	EPI_ISL_4061378	2021-08-06	53852	222	NA	53630	155.347	99.495	Delta	AY.101	Illumina MiSeq
hCoV-19/Brazil/RS-FIOCRUZ-49541/2021	EPI_ISL_4271138	2021-08-06	NA	NA	NA	NA	NA	99	Delta	AY.99.2	Illumina MiSeq
hCoV-19/Brazil/RS-FIOCRUZ-49544/2021	EPI_ISL_4271254	2021-08-06	NA	NA	NA	NA	NA	95	Delta	AY.99.2	Illumina MiSeq
hCoV-19/Brazil/RS-FIOCRUZ-49546/2021	EPI_ISL_4271133	2021-08-06	NA	NA	NA	NA	NA	100	Delta	AY.99.2	Illumina MiSeq
hCoV-19/Brazil/RS-FIOCRUZ-49548/2021	EPI_ISL_4271115	2021-08-06	NA	NA	NA	NA	NA	99	Delta	AY.99.2	Illumina MiSeq
hCoV-19/Brazil/RS-FIOCRUZ-49549/2021	EPI_ISL_4271119	2021-08-06	NA	NA	NA	NA	NA	100	Delta	AY.99.2	Illumina MiSeq
hCoV-19/Brazil/RS-FIOCRUZ-49550/2021	EPI_ISL_4271245	2021-08-06	NA	NA	NA	NA	NA	96	Delta	AY.99.2	Illumina MiSeq
hCoV-19/Brazil/RS-FIOCRUZ-49556/2021	EPI_ISL_4271121	2021-08-06	NA	NA	NA	NA	NA	99	Delta	AY.99.2	Illumina MiSeq
hCoV-19/Brazil/RS-FIOCRUZ-49564/2021	EPI_ISL_4271225	2021-08-06	NA	NA	NA	NA	NA	98	Delta	AY.99.2	Illumina MiSeq
hCoV-19/Brazil/RS-LMM62134/2021	EPI_ISL_3756571	2021-08-07	390856	182354	26148	179654	510.1	99.6	Delta	AY.99.2	Illumina MiSeq
hCoV-19/Brazil/RS-FIOCRUZ-49554/2021	EPI_ISL_4271139	2021-08-07	NA	NA	NA	NA	NA	100	Delta	AY.99.2	Illumina MiSeq
hCoV-19/Brazil/RS-FIOCRUZ-49562/2021	EPI_ISL_4271134	2021-08-07	NA	NA	NA	NA	NA	100	Delta	AY.99.2	Illumina MiSeq
hCoV-19/Brazil/RS-FIOCRUZ-49586/2021	EPI_ISL_4271215	2021-08-07	NA	NA	NA	NA	NA	98	Delta	AY.99.2	Illumina MiSeq
hCoV-19/Brazil/CV40153/2021	EPI_ISL_18311577	2021-08-07	189977	NA	NA	152154	2352	92.3	Gamma	P.1	Nanopore MinION
hCoV-19/Brazil/CV40128/2021	EPI_ISL_18311576	2021-08-07	538078	NA	NA	181252	2958	94.3	Gamma	P.1	Nanopore MinION
hCoV-19/Brazil/RS-FIOCRUZ-49551/2021	EPI_ISL_4271213	2021-08-08	NA	NA	NA	NA	NA	98	Delta	AY.101	Illumina MiSeq
hCoV-19/Brazil/RS-FIOCRUZ-49555/2021	EPI_ISL_4271120	2021-08-08	NA	NA	NA	NA	NA	99	Delta	AY.99.2	Illumina MiSeq
hCoV-19/Brazil/RS-FIOCRUZ-49561/2021	EPI_ISL_4271237	2021-08-08	NA	NA	NA	NA	NA	97	Delta	AY.99.2	Illumina MiSeq
hCoV-19/Brazil/RS-FIOCRUZ-49563/2021	EPI_ISL_4271243	2021-08-08	NA	NA	NA	NA	NA	96	Delta	AY.99.2	Illumina MiSeq
hCoV-19/Brazil/RS-FIOCRUZ-49565/2021	EPI_ISL_4271220	2021-08-08	NA	NA	NA	NA	NA	98	Delta	AY.99.2	Illumina MiSeq
hCoV-19/Brazil/RS-FIOCRUZ-53148/2021	EPI_ISL_6940631	2021-08-08	NA	NA	NA	NA	NA	99	Gamma	P.1	Illumina MiSeq
hCoV-19/Brazil/CV42641/2021	EPI_ISL_18311605	2021-08-08	70533	NA	NA	142429	425	88.7	Gamma	P.1.14	Nanopore MinION
hCoV-19/Brazil/CV42609/2021	EPI_ISL_18311603	2021-08-08	94882	NA	NA	86500	1106	89.7	Gamma	P.1	Nanopore MinION
hCoV-19/Brazil/RS-LMM62105/2021	EPI_ISL_3492500	2021-08-09	216772	98521	19730	97011	466.5	99.8	Gamma	P.1	Illumina MiSeq
hCoV-19/Brazil/RS-LMM62194/2021	EPI_ISL_3756578	2021-08-09	369032	174582	19868	173198	548.6	99.5	Gamma	P.1	Illumina MiSeq
hCoV-19/Brazil/RS-LMM62211/2021	EPI_ISL_3806780	2021-08-09	560898	262773	35352	261281	1406.6	99.9	Gamma	P.1	Illumina MiSeq
hCoV-19/Brazil/RS-FIOCRUZ-49553/2021	EPI_ISL_4271209	2021-08-09	NA	NA	NA	NA	NA	98	Delta	AY.99.2	Illumina MiSeq
hCoV-19/Brazil/RS-FIOCRUZ-49568/2021	EPI_ISL_4271186	2021-08-09	NA	NA	NA	NA	NA	100	Delta	AY.101	Illumina MiSeq
hCoV-19/Brazil/RS-FIOCRUZ-49570/2021	EPI_ISL_4271201	2021-08-09	NA	NA	NA	NA	NA	98	Delta	AY.101	Illumina MiSeq
hCoV-19/Brazil/RS-FIOCRUZ-49573/2021	EPI_ISL_4271221	2021-08-09	NA	NA	NA	NA	NA	98	Delta	AY.101	Illumina MiSeq
hCoV-19/Brazil/RS-FIOCRUZ-49574/2021	EPI_ISL_4271228	2021-08-09	NA	NA	NA	NA	NA	97	Delta	AY.101	Illumina MiSeq
hCoV-19/Brazil/RS-FIOCRUZ-49581/2021	EPI_ISL_4271217	2021-08-09	NA	NA	NA	NA	NA	98	Delta	AY.99.2	Illumina MiSeq
hCoV-19/Brazil/RS-FIOCRUZ-49582/2021	EPI_ISL_4271207	2021-08-09	NA	NA	NA	NA	NA	98	Delta	AY.99.2	Illumina MiSeq
hCoV-19/Brazil/RS-FIOCRUZ-49583/2021	EPI_ISL_4271135	2021-08-09	NA	NA	NA	NA	NA	99	Delta	AY.99.2	Illumina MiSeq
hCoV-19/Brazil/RS-FIOCRUZ-49585/2021	EPI_ISL_4271136	2021-08-09	NA	NA	NA	NA	NA	99	Delta	AY.99.2	Illumina MiSeq
hCoV-19/Brazil/315-65995-102/2021	EPI_ISL_18311487	2021-08-09	149443	NA	NA	142109	1805	98.6	Gamma	P.1.8	Nanopore MinION
hCoV-19/Brazil/8948/2021	EPI_ISL_18311536	2021-08-09	172190	NA	NA	86537	1073	95	Delta	AY.101	Nanopore MinION
hCoV-19/Brazil/8925/2021	EPI_ISL_18311535	2021-08-09	286853	NA	NA	275601	3368	98.6	Gamma	P.1	Nanopore MinION
hCoV-19/Brazil/8852/2021	EPI_ISL_18311531	2021-08-09	293526	NA	NA	281328	3443	97.6	Delta	AY.99.2	Nanopore MinION
hCoV-19/Brazil/8875/2021	EPI_ISL_18311532	2021-08-09	305344	NA	NA	291538	3497	97.6	Delta	AY.101	Nanopore MinION
hCoV-19/Brazil/315-65995-419/2021	EPI_ISL_18311488	2021-08-09	312094	NA	NA	301429	3629	98.5	Delta	AY.101	Nanopore MinION
hCoV-19/Brazil/8909/2021	EPI_ISL_18311534	2021-08-09	319348	NA	NA	307344	3672	98.5	Delta	AY.99.2	Nanopore MinION
hCoV-19/Brazil/8878/2021	EPI_ISL_18311533	2021-08-09	329478	NA	NA	317848	3755	97.6	Delta	AY.99.2	Nanopore MinION
hCoV-19/Brazil/315-65995-696/2021	EPI_ISL_18311489	2021-08-09	343743	NA	NA	331566	3833	97.6	Delta	AY.99.2	Nanopore MinION
hCoV-19/Brazil/RS-LMM62202/2021	EPI_ISL_3806782	2021-08-10	365418	175037	15344	174487	673.1	98.4	Gamma	P.1	Illumina MiSeq
hCoV-19/Brazil/RS-LMM62203/2021	EPI_ISL_3806781	2021-08-10	320232	153872	12488	152831	91.2	98.3	Gamma	P.1	Illumina MiSeq
hCoV-19/Brazil/RS-FIOCRUZ-49579/2021	EPI_ISL_4271205	2021-08-10	NA	NA	NA	NA	NA	98	Delta	AY.99.2	Illumina MiSeq
hCoV-19/Brazil/RS-FIOCRUZ-49580/2021	EPI_ISL_4271129	2021-08-10	NA	NA	NA	NA	NA	99	Delta	AY.99.2	Illumina MiSeq
hCoV-19/Brazil/RS-FIOCRUZ-53150/2021	EPI_ISL_6940648	2021-08-10	NA	NA	NA	NA	NA	99	Lambda	C.37	Illumina MiSeq
hCoV-19/Brazil/210-66025-361/2021	EPI_ISL_18311463	2021-08-10	150495	NA	NA	143224	1802.84	96.8	Delta	AY.101	Nanopore MinION
hCoV-19/Brazil/RS-LMM62262/2021	EPI_ISL_3806779	2021-08-11	287128	134243	18642	131483	1263.2	98.4	Delta	AY.101	Illumina MiSeq
hCoV-19/Brazil/RS-LMM62264/2021	EPI_ISL_3806778	2021-08-11	501778	224962	51854	213693	481.1	93.3	Delta	AY.101	Illumina MiSeq
hCoV-19/Brazil/RS-LMM62269/2021	EPI_ISL_3756573	2021-08-11	545848	260693	24462	258967	1242.2	99.8	Delta	AY.99.2	Illumina MiSeq
hCoV-19/Brazil/RS-LMM62277/2021	EPI_ISL_3806777	2021-08-11	316878	150231	16416	147909	1845.6	99.6	Gamma	P.1	Illumina MiSeq
hCoV-19/Brazil/RS-LMM62279/2021	EPI_ISL_3806776	2021-08-11	131750	62377	6996	61299	1140.9	98.7	Delta	AY.101	Illumina MiSeq
hCoV-19/Brazil/RS-LMM62287/2021	EPI_ISL_3806775	2021-08-11	165876	77320	11236	75002	1315.3	98	Gamma	P.1	Illumina MiSeq
hCoV-19/Brazil/RS-LMM62289/2021	EPI_ISL_3806774	2021-08-11	506874	239133	28608	236315	436.3	99.5	Gamma	P.1	Illumina MiSeq
hCoV-19/Brazil/RS-LMM62314/2021	EPI_ISL_3806773	2021-08-11	224484	107145	10194	106188	510.4	99.5	Delta	AY.101	Illumina MiSeq
hCoV-19/Brazil/RS-FIOCRUZ-61218/2021	EPI_ISL_7379451	2021-08-11	14286	363	NA	13923	407.334	99.0369	Delta	AY.99.2	Illumina MiSeq
hCoV-19/Brazil/RS-LMM62318/2021	EPI_ISL_3806772	2021-08-12	126348	60086	6176	59330	752.9	99.1	Delta	AY.101	Illumina MiSeq
hCoV-19/Brazil/RS-LMM62319/2021	EPI_ISL_3806771	2021-08-12	110626	51029	8568	50133	927	96.9	Delta	AY.101	Illumina MiSeq
hCoV-19/Brazil/RS-LMM62333/2021	EPI_ISL_3756581	2021-08-12	349294	156279	36736	147218	1053.7	99.6	Delta	AY.101	Illumina MiSeq
hCoV-19/Brazil/RS-FIOCRUZ-53131/2021	EPI_ISL_4880308	2021-08-12	NA	NA	NA	NA	NA	96	Delta	AY.101	Illumina MiSeq
hCoV-19/Brazil/RS-LMM62336/2021	EPI_ISL_3756579	2021-08-13	159166	74937	9292	74293	1116.1	99.4	Delta	AY.101	Illumina MiSeq
hCoV-19/Brazil/RS-LMM62337/2021	EPI_ISL_3806770	2021-08-13	369230	175100	19030	174142	1610.2	99.6	Delta	AY.101	Illumina MiSeq
hCoV-19/Brazil/RS-LMM62470/2021	EPI_ISL_4554501	2021-08-13	245402	16985	211432	16930	280	97.5	Gamma	P.1	Illumina MiSeq
hCoV-19/Brazil/RS-LMM62471/2021	EPI_ISL_4554464	2021-08-13	309636	120904	67828	120830	426.8	99.7	Gamma	P.1.2	Illumina MiSeq
hCoV-19/Brazil/RS-LMM62499/2021	EPI_ISL_4554462	2021-08-13	328416	121625	85166	121510	120.7	99.9	Gamma	P.1	Illumina MiSeq
hCoV-19/Brazil/RS-LMM62519/2021	EPI_ISL_4554494	2021-08-13	309798	109166	91446	109036	757.8	99.9	Delta	AY.99.2	Illumina MiSeq
hCoV-19/Brazil/CV43233/2021	EPI_ISL_18311613	2021-08-13	42155	NA	NA	40588	523	90.5	Gamma	P.1	Nanopore MinION
hCoV-19/Brazil/RS-LMM62447/2021	EPI_ISL_4554504	2021-08-14	160600	58376	43848	58278	1901	99.4	Delta	AY.101	Illumina MiSeq
hCoV-19/Brazil/RS-LMM62486/2021	EPI_ISL_4554471	2021-08-14	474686	196063	82560	195930	777.7	99.9	Gamma	P.1	Illumina MiSeq
hCoV-19/Brazil/RS-LMM62516/2021	EPI_ISL_4554458	2021-08-14	313650	106009	101632	105853	725.8	99.9	Delta	AY.99.2	Illumina MiSeq
hCoV-19/Brazil/RS-LMM62523/2021	EPI_ISL_4554456	2021-08-14	288698	102918	82862	102791	773.1	99.8	Delta	AY.99.2	Illumina MiSeq
hCoV-19/Brazil/RS-LMM62542/2021	EPI_ISL_4554460	2021-08-14	318060	113586	90888	113523	688.3	99.7	Delta	AY.99.2	Illumina MiSeq
hCoV-19/Brazil/RS-FIOCRUZ-53159/2021	EPI_ISL_6940603	2021-08-14	NA	NA	NA	NA	NA	95	Gamma	P.1	Illumina MiSeq
hCoV-19/Brazil/CV43292/2021	EPI_ISL_18311614	2021-08-14	81088	NA	NA	61468	725	90.2	Gamma	P.1	Nanopore MinION
hCoV-19/Brazil/RS-LMM62509/2021	EPI_ISL_4554496	2021-08-15	370778	139350	92078	139136	528.5	99.9	Delta	AY.99.2	Illumina MiSeq
hCoV-19/Brazil/RS-LMM62527/2021	EPI_ISL_4554452	2021-08-15	323664	118512	86640	118404	1215.5	99.8	Delta	AY.99.2	Illumina MiSeq
hCoV-19/Brazil/RS-LMM62541/2021	EPI_ISL_4554470	2021-08-15	217180	45328	126524	45252	364.6	97.5	Delta	AY.101	Illumina MiSeq
hCoV-19/Brazil/RS-LMM63584/2021	EPI_ISL_4554450	2021-08-15	NA	NA	NA	NA	703.4	99.7	Delta	AY.99.2	Illumina MiSeq
hCoV-19/Brazil/RS-LMM63589/2021	EPI_ISL_4554454	2021-08-15	NA	NA	NA	NA	212.1	99.8	Delta	AY.99.2	Illumina MiSeq
hCoV-19/Brazil/RS-FIOCRUZ-53154/2021	EPI_ISL_6940602	2021-08-15	NA	NA	NA	NA	NA	100	Gamma	P.1	Illumina MiSeq
hCoV-19/Brazil/RS-FIOCRUZ-53161/2021	EPI_ISL_6940637	2021-08-16	NA	NA	NA	NA	NA	100	Delta	AY.99.2	Illumina MiSeq
hCoV-19/Brazil/RS-FIOCRUZ-53163/2021	EPI_ISL_6940638	2021-08-16	NA	NA	NA	NA	NA	100	Delta	AY.99.2	Illumina MiSeq
hCoV-19/Brazil/RS-FIOCRUZ-53201/2021	EPI_ISL_6940673	2021-08-16	NA	NA	NA	NA	NA	99	Delta	AY.99.2	Illumina MiSeq
hCoV-19/Brazil/RS-FIOCRUZ-53202/2021	EPI_ISL_6940661	2021-08-16	NA	NA	NA	NA	NA	99	Delta	AY.99.2	Illumina MiSeq
hCoV-19/Brazil/RS-FIOCRUZ-53203/2021	EPI_ISL_6940612	2021-08-16	NA	NA	NA	NA	NA	99	Delta	AY.99.2	Illumina MiSeq
hCoV-19/Brazil/RS-FIOCRUZ-53204/2021	EPI_ISL_6940617	2021-08-16	NA	NA	NA	NA	NA	99	Delta	AY.99.2	Illumina MiSeq
hCoV-19/Brazil/CV43332/2021	EPI_ISL_18311616	2021-08-16	51543	NA	NA	46707	587	97.6	Delta	AY.99.2	Nanopore MinION
hCoV-19/Brazil/CV43331/2021	EPI_ISL_18311615	2021-08-16	78997	NA	NA	74560	942	97.6	Delta	AY.99.2	Nanopore MinION
hCoV-19/Brazil/CV43335/2021	EPI_ISL_18311617	2021-08-16	99964	NA	NA	94125	1189	97.6	Delta	AY.99.2	Nanopore MinION
hCoV-19/Brazil/RS-LMM62593/2021	EPI_ISL_4554468	2021-08-17	337268	127598	82072	126952	702.7	100	Delta	AY.99.2	Illumina MiSeq
hCoV-19/Brazil/RS-LMM62598/2021	EPI_ISL_4629156	2021-08-17	NA	NA	NA	NA	704.1	98.6	Delta	AY.99.2	Illumina MiSeq
hCoV-19/Brazil/RS-LMM62604/2021	EPI_ISL_4554449	2021-08-17	359152	127228	104696	126994	1067.3	99.9	Delta	AY.101	Illumina MiSeq
hCoV-19/Brazil/RS-LMM63823/2021	EPI_ISL_4629140	2021-08-17	320946	112985	94976	109365	1142.4	99.1	Delta	AY.99.2	Illumina MiSeq
hCoV-19/Brazil/RS-LMM63826/2021	EPI_ISL_4629139	2021-08-17	458736	185593	87550	178276	NA	100	Delta	AY.99.2	Illumina MiSeq
hCoV-19/Brazil/RS-FIOCRUZ-53127/2021	EPI_ISL_6940589	2021-08-17	NA	NA	NA	NA	NA	100	Gamma	P.1	Illumina MiSeq
hCoV-19/Brazil/RS-FIOCRUZ-53168/2021	EPI_ISL_6940639	2021-08-17	NA	NA	NA	NA	NA	99	Delta	AY.99.2	Illumina MiSeq
hCoV-19/Brazil/RS-FIOCRUZ-53170/2021	EPI_ISL_6940640	2021-08-17	NA	NA	NA	NA	NA	100	Delta	AY.99.2	Illumina MiSeq
hCoV-19/Brazil/RS-FIOCRUZ-53207/2021	EPI_ISL_6940595	2021-08-17	NA	NA	NA	NA	NA	100	Gamma	P.1.7	Illumina MiSeq
hCoV-19/Brazil/RS-FIOCRUZ-53208/2021	EPI_ISL_6940622	2021-08-17	NA	NA	NA	NA	NA	99	Gamma	P.1	Illumina MiSeq
hCoV-19/Brazil/RS-FIOCRUZ-53209/2021	EPI_ISL_6940618	2021-08-17	NA	NA	NA	NA	NA	100	Gamma	P.1	Illumina MiSeq
hCoV-19/Brazil/RS-FIOCRUZ-53212/2021	EPI_ISL_6940576	2021-08-17	NA	NA	NA	NA	NA	95	Gamma	P.1	Illumina MiSeq
hCoV-19/Brazil/RS-FIOCRUZ-53213/2021	EPI_ISL_6940577	2021-08-17	NA	NA	NA	NA	NA	100	Delta	AY.99.2	Illumina MiSeq
hCoV-19/Brazil/RS-FIOCRUZ-53214/2021	EPI_ISL_6940680	2021-08-17	NA	NA	NA	NA	NA	92	Gamma	P.1	Illumina MiSeq
hCoV-19/Brazil/RS-LMM62657/2021	EPI_ISL_4554473	2021-08-18	249564	108488	32588	108113	311.8	99.4	Delta	AY.99.2	Illumina MiSeq
hCoV-19/Brazil/RS-FIOCRUZ-53174/2021	EPI_ISL_6940627	2021-08-18	NA	NA	NA	NA	NA	100	Delta	AY.101	Illumina MiSeq
hCoV-19/Brazil/RS-FIOCRUZ-53178/2021	EPI_ISL_6940628	2021-08-18	NA	NA	NA	NA	NA	100	Delta	AY.101	Illumina MiSeq
hCoV-19/Brazil/RS-FIOCRUZ-53179/2021	EPI_ISL_6940629	2021-08-18	NA	NA	NA	NA	NA	100	Delta	AY.101	Illumina MiSeq
hCoV-19/Brazil/RS-FIOCRUZ-53210/2021	EPI_ISL_6940615	2021-08-18	NA	NA	NA	NA	NA	100	Delta	AY.101	Illumina MiSeq
hCoV-19/Brazil/RS-FIOCRUZ-53215/2021	EPI_ISL_6940578	2021-08-18	NA	NA	NA	NA	NA	100	Delta	AY.99.2	Illumina MiSeq
hCoV-19/Brazil/RS-FIOCRUZ-53216/2021	EPI_ISL_6940674	2021-08-18	NA	NA	NA	NA	NA	100	Delta	AY.101	Illumina MiSeq
hCoV-19/Brazil/RS-FIOCRUZ-53218/2021	EPI_ISL_6940663	2021-08-18	NA	NA	NA	NA	NA	95	Delta	AY.99.2	Illumina MiSeq
hCoV-19/Brazil/CV43055/2021	EPI_ISL_18311609	2021-08-18	42949	NA	NA	91158	1112	98.6	Gamma	P.1	Nanopore MinION
hCoV-19/Brazil/RS-FIOCRUZ-53217/2021	EPI_ISL_6940606	2021-08-19	NA	NA	NA	NA	NA	99	Delta	AY.101	Illumina MiSeq
hCoV-19/Brazil/RS-FIOCRUZ-53220/2021	EPI_ISL_6940647	2021-08-19	NA	NA	NA	NA	NA	100	Delta	AY.99.2	Illumina MiSeq
hCoV-19/Brazil/RS-FIOCRUZ-53221/2021	EPI_ISL_6940625	2021-08-19	NA	NA	NA	NA	NA	100	Delta	AY.99.2	Illumina MiSeq
hCoV-19/Brazil/RS-FIOCRUZ-53222/2021	EPI_ISL_6940650	2021-08-19	NA	NA	NA	NA	NA	99	Gamma	P.1	Illumina MiSeq
hCoV-19/Brazil/RS-FIOCRUZ-53223/2021	EPI_ISL_6940593	2021-08-19	NA	NA	NA	NA	NA	100	Delta	AY.99.2	Illumina MiSeq
hCoV-19/Brazil/873417/2021	EPI_ISL_18311526	2021-08-19	84394	NA	NA	80591	1010	97.6	Delta	AY.99.2	Nanopore MinION
hCoV-19/Brazil/RS-LMM62733/2021	EPI_ISL_4554490	2021-08-20	346596	145844	54908	143897	789.1	99.95	Gamma	P.1	Illumina MiSeq
hCoV-19/Brazil/RS-LMM62964/2021	EPI_ISL_4629161	2021-08-20	292220	98513	95194	98408	302.7	99.4	Gamma	P.1	Illumina MiSeq
hCoV-19/Brazil/RS-FIOCRUZ-53226/2021	EPI_ISL_6940634	2021-08-20	NA	NA	NA	NA	NA	99	Gamma	P.1	Illumina MiSeq
hCoV-19/Brazil/RS-FIOCRUZ-53227/2021	EPI_ISL_6940660	2021-08-20	NA	NA	NA	NA	NA	99	Gamma	P.1.8	Illumina MiSeq
hCoV-19/Brazil/RS-FIOCRUZ-53228/2021	EPI_ISL_6940654	2021-08-20	NA	NA	NA	NA	NA	100	Gamma	P.1	Illumina MiSeq
hCoV-19/Brazil/RS-FIOCRUZ-53229/2021	EPI_ISL_6940579	2021-08-20	NA	NA	NA	NA	NA	100	Delta	AY.99.2	Illumina MiSeq
hCoV-19/Brazil/RS-LMM62755/2021	EPI_ISL_4554492	2021-08-21	70526	26577	17372	26526	907.5	98.4	Delta	AY.101	Illumina MiSeq
hCoV-19/Brazil/RS-LMM62759/2021	EPI_ISL_4554484	2021-08-21	128408	54369	19670	54158	NA	99.5	Delta	AY.101	Illumina MiSeq
hCoV-19/Brazil/RS-LMM62763/2021	EPI_ISL_4554480	2021-08-21	132206	46864	38478	46760	NA	99.8	Delta	AY.99.2	Illumina MiSeq
hCoV-19/Brazil/RS-LMM62769/2021	EPI_ISL_4554475	2021-08-21	234894	102213	30468	101911	686.3	99.8	Delta	AY.101	Illumina MiSeq
hCoV-19/Brazil/RS-LMM62770/2021	EPI_ISL_4554486	2021-08-21	130112	57008	16096	56871	788.6	99.5	Delta	AY.101	Illumina MiSeq
hCoV-19/Brazil/RS-LMM62941/2021	EPI_ISL_4554482	2021-08-21	98762	41591	15580	41500	624.4	99.4	Delta	AY.99.2	Illumina MiSeq
hCoV-19/Brazil/RS-LMM62950/2021	EPI_ISL_4554465	2021-08-21	208188	88173	31842	78438	899.1	98.5	Gamma	P.1	Illumina MiSeq
hCoV-19/Brazil/RS-LMM62955/2021	EPI_ISL_4554445	2021-08-21	361122	144909	71304	144748	179.6	99.9	Delta	AY.99.2	Illumina MiSeq
hCoV-19/Brazil/RS-LMM62960/2021	EPI_ISL_4554488	2021-08-21	376360	151801	72758	151650	234.8	100	Gamma	P.1	Illumina MiSeq
hCoV-19/Brazil/RS-LMM62962/2021	EPI_ISL_4554447	2021-08-21	234314	91401	51512	91312	297.7	99.9	Delta	AY.99.2	Illumina MiSeq
hCoV-19/Brazil/CV43751/2021	EPI_ISL_18311619	2021-08-21	96227	NA	NA	92127	1168	98.6	Gamma	P.1.7	Nanopore MinION
hCoV-19/Brazil/RS-LMM62932/2021	EPI_ISL_4554477	2021-08-22	211218	88868	33482	87972	1090.3	99.9	Gamma	P.1.2	Illumina MiSeq
hCoV-19/Brazil/RS-LMM62933/2021	EPI_ISL_4554499	2021-08-22	181240	69464	42312	69243	NA	99.7	Delta	AY.99.2	Illumina MiSeq
hCoV-19/Brazil/RS-LMM62946/2021	EPI_ISL_4554479	2021-08-22	344890	151415	42060	150883	632.7	100	Delta	AY.99.2	Illumina MiSeq
hCoV-19/Brazil/RS-FIOCRUZ-53230/2021	EPI_ISL_6940607	2021-08-22	NA	NA	NA	NA	NA	100	Delta	AY.101	Illumina MiSeq
hCoV-19/Brazil/RS-FIOCRUZ-53231/2021	EPI_ISL_6940619	2021-08-22	NA	NA	NA	NA	NA	97	Gamma	P.1	Illumina MiSeq
hCoV-19/Brazil/RS-FIOCRUZ-53233/2021	EPI_ISL_6940645	2021-08-22	NA	NA	NA	NA	NA	100	Delta	AY.99.2	Illumina MiSeq
hCoV-19/Brazil/204-65978-294/2021	EPI_ISL_18311450	2021-08-22	51772	NA	NA	48184	594	97.7	Gamma	P.1	Nanopore MinION
hCoV-19/Brazil/203-65978-207/2021	EPI_ISL_18311448	2021-08-22	70938	NA	NA	67367	835	98.6	Gamma	P.1	Nanopore MinION
hCoV-19/Brazil/RS-LMM62924/2021	EPI_ISL_4554502	2021-08-23	101746	41692	18362	40609	839.2	97.9	Delta	AY.99.2	Illumina MiSeq
hCoV-19/Brazil/RS-LMM62983/2021	EPI_ISL_4629146	2021-08-23	323396	124258	74880	123957	309.4	99.9	Delta	AY.99.2	Illumina MiSeq
hCoV-19/Brazil/RS-LMM63045/2021	EPI_ISL_4629145	2021-08-23	255220	78285	98650	78208	468.6	99.6	Delta	AY.99.2	Illumina MiSeq
hCoV-19/Brazil/RS-LMM63047/2021	EPI_ISL_4629152	2021-08-23	257092	93758	69576	93544	536.2	99.2	Delta	AY.101	Illumina MiSeq
hCoV-19/Brazil/RS-FIOCRUZ-53183/2021	EPI_ISL_6940632	2021-08-23	NA	NA	NA	NA	NA	100	Delta	AY.99.2	Illumina MiSeq
hCoV-19/Brazil/RS-FIOCRUZ-53234/2021	EPI_ISL_6940664	2021-08-23	NA	NA	NA	NA	NA	99	Gamma	P.1	Illumina MiSeq
hCoV-19/Brazil/RS-FIOCRUZ-53235/2021	EPI_ISL_6940665	2021-08-23	NA	NA	NA	NA	NA	100	Delta	AY.99.2	Illumina MiSeq
hCoV-19/Brazil/RS-FIOCRUZ-53236/2021	EPI_ISL_6940635	2021-08-23	NA	NA	NA	NA	NA	99	Delta	AY.99.2	Illumina MiSeq
hCoV-19/Brazil/RS-FIOCRUZ-53237/2021	EPI_ISL_6940580	2021-08-23	NA	NA	NA	NA	NA	100	Delta	AY.99.2	Illumina MiSeq
hCoV-19/Brazil/RS-FIOCRUZ-53238/2021	EPI_ISL_6940596	2021-08-23	NA	NA	NA	NA	NA	100	Delta	AY.101	Illumina MiSeq
hCoV-19/Brazil/RS-FIOCRUZ-53240/2021	EPI_ISL_4880318	2021-08-23	NA	NA	NA	NA	NA	95	Delta	AY.99.2	Illumina MiSeq
hCoV-19/Brazil/RS-FIOCRUZ-53247/2021	EPI_ISL_6940630	2021-08-23	NA	NA	NA	NA	NA	100	Gamma	P.1	Illumina MiSeq
hCoV-19/Brazil/203-65979-789/2021	EPI_ISL_18311449	2021-08-23	30232	NA	NA	25761	304	96.9	Gamma	P.1	Nanopore MinION
hCoV-19/Brazil/101-65979-257/2021	EPI_ISL_18311422	2021-08-23	58670	NA	NA	50860	202	97.6	Delta	AY.99.2	Nanopore MinION
hCoV-19/Brazil/001-65979-258/2021	EPI_ISL_18311382	2021-08-23	65703	NA	NA	63136	794	97.6	Delta	AY.99.2	Nanopore MinION
hCoV-19/Brazil/CV43806/2021	EPI_ISL_18311621	2021-08-23	76394	NA	NA	72286	913	98.6	Gamma	P.1	Nanopore MinION
hCoV-19/Brazil/001-65979-661/2021	EPI_ISL_18311383	2021-08-23	78926	NA	NA	75630	942	97.6	Delta	AY.99.2	Nanopore MinION
hCoV-19/Brazil/RS-LMM63081/2021	EPI_ISL_4629144	2021-08-24	315206	107808	99590	107663	558.7	99.5	Delta	AY.101	Illumina MiSeq
hCoV-19/Brazil/RS-LMM63083/2021	EPI_ISL_4629155	2021-08-24	287574	99830	87914	99681	881.8	99.9	Delta	AY.101	Illumina MiSeq
hCoV-19/Brazil/RS-LMM63084/2021	EPI_ISL_4820611	2021-08-24	300160	102339	95362	102137	928.9	99	Gamma	P.1	Illumina MiSeq
hCoV-19/Brazil/RS-LMM63590/2021	EPI_ISL_4554443	2021-08-24	NA	NA	NA	NA	666.2	99.6	Delta	AY.99.2	Illumina MiSeq
hCoV-19/Brazil/RS-FIOCRUZ-53241/2021	EPI_ISL_6940581	2021-08-24	NA	NA	NA	NA	NA	99	Delta	AY.99.2	Illumina MiSeq
hCoV-19/Brazil/RS-FIOCRUZ-53242/2021	EPI_ISL_6940582	2021-08-24	NA	NA	NA	NA	NA	99	Gamma	P.1	Illumina MiSeq
hCoV-19/Brazil/RS-FIOCRUZ-53243/2021	EPI_ISL_6940666	2021-08-24	NA	NA	NA	NA	NA	99	Gamma	P.1.2	Illumina MiSeq
hCoV-19/Brazil/RS-FIOCRUZ-53244/2021	EPI_ISL_6940667	2021-08-24	NA	NA	NA	NA	NA	99	Gamma	P.1	Illumina MiSeq
hCoV-19/Brazil/RS-FIOCRUZ-53245/2021	EPI_ISL_6940594	2021-08-24	NA	NA	NA	NA	NA	99	Delta	AY.99.2	Illumina MiSeq
hCoV-19/Brazil/RS-FIOCRUZ-53246/2021	EPI_ISL_6940636	2021-08-24	NA	NA	NA	NA	NA	98	Delta	AY.101	Illumina MiSeq
hCoV-19/Brazil/CV44048/2021	EPI_ISL_18311626	2021-08-24	46788	NA	NA	45068	569	97.6	Delta	AY.99.2	Nanopore MinION
hCoV-19/Brazil/001-65980-544/2021	EPI_ISL_18311385	2021-08-24	65944	NA	NA	62840	785	97.6	Delta	AY.99.2	Nanopore MinION
hCoV-19/Brazil/001-65980-628/2021	EPI_ISL_18311386	2021-08-24	90546	NA	NA	87387	1090	97.6	Delta	AY.99.2	Nanopore MinION
hCoV-19/Brazil/CV43945/2021	EPI_ISL_18311624	2021-08-24	95270	NA	NA	88844	1120	98.5	Delta	AY.99.2	Nanopore MinION
hCoV-19/Brazil/RS-LMM63101/2021	EPI_ISL_4629154	2021-08-25	341626	101361	138904	101092	452.4	99.9	Delta	AY.101	Illumina MiSeq
hCoV-19/Brazil/RS-LMM63103/2021	EPI_ISL_4629164	2021-08-25	290010	106470	77070	106219	523.4	99.5	Delta	AY.99.2	Illumina MiSeq
hCoV-19/Brazil/RS-LMM63586/2021	EPI_ISL_4554441	2021-08-25	NA	NA	NA	NA	671.1	99.6	Delta	AY.99.2	Illumina MiSeq
hCoV-19/Brazil/RS-FIOCRUZ-53248/2021	EPI_ISL_6940675	2021-08-25	NA	NA	NA	NA	NA	100	Delta	AY.101	Illumina MiSeq
hCoV-19/Brazil/RS-FIOCRUZ-53251/2021	EPI_ISL_6940585	2021-08-25	NA	NA	NA	NA	NA	99	Delta	AY.101	Illumina MiSeq
hCoV-19/Brazil/001-65981-397/2021	EPI_ISL_18311387	2021-08-25	56500	NA	NA	54397	687	97.6	Delta	AY.99.2	Nanopore MinION
hCoV-19/Brazil/101-65981-365/2021	EPI_ISL_18311423	2021-08-25	60217	NA	NA	55454	671	97.6	Delta	AY.99.2	Nanopore MinION
hCoV-19/Brazil/CV44023/2021	EPI_ISL_18311625	2021-08-25	60634	NA	NA	55273	696	97.6	Delta	AY.99.2	Nanopore MinION
hCoV-19/Brazil/8139/2021	EPI_ISL_18311516	2021-08-25	96227	NA	NA	89839	1136	96.8	Delta	AY.101	Nanopore MinION
hCoV-19/Brazil/RS-LMM63146/2021	EPI_ISL_4629153	2021-08-26	272888	98187	76514	97970	249.8	98.6	Delta	AY.101	Illumina MiSeq
hCoV-19/Brazil/RS-LMM63157/2021	EPI_ISL_4629165	2021-08-26	284784	90542	103700	90354	623.6	98.5	Delta	AY.99.2	Illumina MiSeq
hCoV-19/Brazil/RS-LMM63592/2021	EPI_ISL_4554498	2021-08-26	NA	NA	NA	NA	667.6	97.5	Delta	AY.101	Illumina MiSeq
hCoV-19/Brazil/RS-FIOCRUZ-53185/2021	EPI_ISL_6940670	2021-08-26	NA	NA	NA	NA	NA	99	Delta	AY.101	Illumina MiSeq
hCoV-19/Brazil/RS-FIOCRUZ-53249/2021	EPI_ISL_6940583	2021-08-26	NA	NA	NA	NA	NA	99	Delta	AY.99.2	Illumina MiSeq
hCoV-19/Brazil/RS-FIOCRUZ-53250/2021	EPI_ISL_6940584	2021-08-26	NA	NA	NA	NA	NA	100	Delta	AY.99.2	Illumina MiSeq
hCoV-19/Brazil/RS-FIOCRUZ-53252/2021	EPI_ISL_6940586	2021-08-26	NA	NA	NA	NA	NA	100	Delta	AY.99.2	Illumina MiSeq
hCoV-19/Brazil/RS-FIOCRUZ-53255/2021	EPI_ISL_6940598	2021-08-26	NA	NA	NA	NA	NA	99	Delta	AY.101	Illumina MiSeq
hCoV-19/Brazil/RS-FIOCRUZ-53256/2021	EPI_ISL_6940623	2021-08-26	NA	NA	NA	NA	NA	92	Delta	AY.101	Illumina MiSeq
hCoV-19/Brazil/CV43533/2021	EPI_ISL_18311618	2021-08-26	48775	NA	NA	45764	569	96.8	Delta	AY.101	Nanopore MinION
hCoV-19/Brazil/309-65982-700/2021	EPI_ISL_18311481	2021-08-26	57461	NA	NA	51334	648	97.6	Delta	AY.99.2	Nanopore MinION
hCoV-19/Brazil/CV44108/2021	EPI_ISL_18311627	2021-08-26	81056	NA	NA	75957	958	97.6	Delta	AY.99.2	Nanopore MinION
hCoV-19/Brazil/8200/2021	EPI_ISL_18311517	2021-08-26	99462	NA	NA	94286	1193	97.6	Delta	AY.99.2	Nanopore MinION
hCoV-19/Brazil/RS-LMM63125/2021	EPI_ISL_4629143	2021-08-27	304016	115185	73646	115070	846.1	99.9	Delta	AY.99.2	Illumina MiSeq
hCoV-19/Brazil/RS-LMM63156/2021	EPI_ISL_4629142	2021-08-27	278954	104796	69362	104601	454.4	99.9	Delta	AY.99.2	Illumina MiSeq
hCoV-19/Brazil/RS-LMM63591/2021	EPI_ISL_4554440	2021-08-27	NA	NA	NA	NA	NA	99.8	Delta	AY.99.2	Illumina MiSeq
hCoV-19/Brazil/RS-FIOCRUZ-53254/2021	EPI_ISL_6940597	2021-08-27	NA	NA	NA	NA	NA	94	Delta	AY.99.2	Illumina MiSeq
hCoV-19/Brazil/RS-FIOCRUZ-53259/2021	EPI_ISL_4880300	2021-08-27	NA	NA	NA	NA	NA	98	Gamma	P.1	Illumina MiSeq
hCoV-19/Brazil/RS-FIOCRUZ-53260/2021	EPI_ISL_6940620	2021-08-27	NA	NA	NA	NA	NA	99	Delta	AY.99.2	Illumina MiSeq
hCoV-19/Brazil/RS-FIOCRUZ-53262/2021	EPI_ISL_6940611	2021-08-27	NA	NA	NA	NA	NA	99	Delta	AY.99.2	Illumina MiSeq
hCoV-19/Brazil/309-65983-428/2021	EPI_ISL_18311482	2021-08-27	82335	NA	NA	89714	1138	97.6	Delta	AY.99.2	Nanopore MinION
hCoV-19/Brazil/001-65983-633/2021	EPI_ISL_18311389	2021-08-27	83794	NA	NA	78104	986	98.6	Gamma	P.1	Nanopore MinION
hCoV-19/Brazil/001-65983-271/2021	EPI_ISL_18311388	2021-08-27	88673	NA	NA	83224	1052	97.6	Delta	AY.99.2	Nanopore MinION
hCoV-19/Brazil/201-65979-497/2021	EPI_ISL_18311445	2021-08-27	92413	NA	NA	88032	1117	96.8	Delta	AY.101	Nanopore MinION
hCoV-19/Brazil/001-65986-550/2021	EPI_ISL_18311392	2021-08-27	96593	NA	NA	92948	1186	97.6	Delta	AY.99.2	Nanopore MinION
hCoV-19/Brazil/204-65984-484/2021	EPI_ISL_18311452	2021-08-27	121054	NA	NA	115903	1467.44	97.6	Delta	AY.99.2	Nanopore MinION
hCoV-19/Brazil/RS-LMM63587/2021	EPI_ISL_4630039	2021-08-28	NA	NA	NA	NA	682.1	99.4	Delta	AY.101	Illumina MiSeq
hCoV-19/Brazil/001-65979-669/2021	EPI_ISL_18311384	2021-08-28	65732	NA	NA	62808	801	97.6	Delta	AY.99.2	Nanopore MinION
hCoV-19/Brazil/501-65986-577/2021	EPI_ISL_18311506	2021-08-28	80626	NA	NA	94125	962	96.7	Delta	AY.101	Nanopore MinION
hCoV-19/Brazil/204-65984-499/2021	EPI_ISL_18311453	2021-08-28	82335	NA	NA	77770	986	97.6	Delta	AY.99.2	Nanopore MinION
hCoV-19/Brazil/001-65984-445/2021	EPI_ISL_18311390	2021-08-28	104847	NA	NA	99711	1263	98.5	Delta	AY.99.2	Nanopore MinION
hCoV-19/Brazil/001-65986-316/2021	EPI_ISL_18311391	2021-08-28	114993	NA	NA	109056	1378	97.6	Delta	AY.99.2	Nanopore MinION
hCoV-19/Brazil/201-65982-468/2021	EPI_ISL_18311447	2021-08-28	115259	NA	NA	109947	1394	97.6	Delta	AY.99.2	Nanopore MinION
hCoV-19/Brazil/201-65982-352/2021	EPI_ISL_18311446	2021-08-28	128428	NA	NA	123114	1562.38	97.6	Delta	AY.99.2	Nanopore MinION
hCoV-19/Brazil/204-65983-836/2021	EPI_ISL_18311451	2021-08-28	135191	NA	NA	128447	1629.79	96.8	Delta	AY.101	Nanopore MinION
hCoV-19/Brazil/CV43783/2021	EPI_ISL_18311620	2021-08-28	147609	NA	NA	141481	1793.15	98.6	Gamma	P.1	Nanopore MinION
hCoV-19/Brazil/8325/2021	EPI_ISL_18311518	2021-08-28	245594	NA	NA	234971	2936	99.3	Gamma	P.1	Nanopore MinION
hCoV-19/Brazil/RS-LMM63588/2021	EPI_ISL_4554438	2021-08-29	NA	NA	NA	NA	NA	99.5	Delta	AY.99.2	Illumina MiSeq
hCoV-19/Brazil/RS-LMM63585/2021	EPI_ISL_4554436	2021-08-30	NA	NA	NA	NA	NA	99.8	Delta	AY.99.2	Illumina MiSeq
hCoV-19/Brazil/RS-LMM63828/2021	EPI_ISL_4629138	2021-08-30	295266	97559	100148	96312	106.6	100	Delta	AY.99.2	Illumina MiSeq
hCoV-19/Brazil/RS-LMM63831/2021	EPI_ISL_4629157	2021-08-30	317640	120317	77006	114796	801.5	99.9	Gamma	P.1.2	Illumina MiSeq
hCoV-19/Brazil/RS-FIOCRUZ-53132/2021	EPI_ISL_6940604	2021-08-30	NA	NA	NA	NA	NA	100	Delta	AY.101	Illumina MiSeq
hCoV-19/Brazil/RS-FIOCRUZ-53134/2021	EPI_ISL_6940605	2021-08-30	NA	NA	NA	NA	NA	92	Delta	AY.101	Illumina MiSeq
hCoV-19/Brazil/RS-FIOCRUZ-53265/2021	EPI_ISL_6940633	2021-08-30	NA	NA	NA	NA	NA	100	Delta	AY.101	Illumina MiSeq
hCoV-19/Brazil/RS-FIOCRUZ-53268/2021	EPI_ISL_6940608	2021-08-30	NA	NA	NA	NA	NA	99	Delta	AY.101	Illumina MiSeq
hCoV-19/Brazil/RS-FIOCRUZ-53269/2021	EPI_ISL_6940609	2021-08-30	NA	NA	NA	NA	NA	100	Delta	AY.101	Illumina MiSeq
hCoV-19/Brazil/RS-FIOCRUZ-53270/2021	EPI_ISL_6940599	2021-08-30	NA	NA	NA	NA	NA	100	Gamma	P.1.7	Illumina MiSeq
hCoV-19/Brazil/RS-FIOCRUZ-53271/2021	EPI_ISL_6940610	2021-08-30	NA	NA	NA	NA	NA	95	Delta	AY.99.2	Illumina MiSeq
hCoV-19/Brazil/RS-FIOCRUZ-53279/2021	EPI_ISL_4880304	2021-08-30	NA	NA	NA	NA	NA	NA	Delta	AY.101	Illumina MiSeq
hCoV-19/Brazil/CV44248/2021	EPI_ISL_18311628	2021-08-30	42723	NA	NA	35528	445	96.7	Gamma	P.1	Nanopore MinION
hCoV-19/Brazil/8372/2021	EPI_ISL_18311519	2021-08-30	105282	NA	NA	101355	1287	97.6	Delta	AY.99.2	Nanopore MinION
hCoV-19/Brazil/CV43855/2021	EPI_ISL_18311623	2021-08-30	128283	NA	NA	121570	1557.89	97.6	Delta	AY.101	Nanopore MinION
hCoV-19/Brazil/8382/2021	EPI_ISL_18311520	2021-08-30	134764	NA	NA	128711	1635.16	97.6	Delta	AY.99.2	Nanopore MinION
hCoV-19/Brazil/RS-FIOCRUZ-53136/2021	EPI_ISL_6940590	2021-08-31	NA	NA	NA	NA	NA	99	Delta	AY.99.2	Illumina MiSeq
hCoV-19/Brazil/RS-FIOCRUZ-53139/2021	EPI_ISL_6940676	2021-08-31	NA	NA	NA	NA	NA	100	Delta	AY.99.2	Illumina MiSeq
hCoV-19/Brazil/8486/2021	EPI_ISL_18311521	2021-08-31	70354	NA	NA	66038	841	96.6	Delta	AY.99.2	Nanopore MinION
hCoV-19/Brazil/CV44350/2021	EPI_ISL_18311629	2021-08-31	104069	NA	NA	95642	1211	96.6	Delta	AY.99.2	Nanopore MinION
hCoV-19/Brazil/CV44433/2021	EPI_ISL_18311631	2021-08-31	123656	NA	NA	116718	1480.24	97.6	Gamma	P.1	Nanopore MinION
hCoV-19/Brazil/CV44420/2021	EPI_ISL_18311630	2021-08-31	129524	NA	NA	123114	1560	97.6	Delta	AY.99.2	Nanopore MinION
hCoV-19/Brazil/RS-LMM63451/2021	EPI_ISL_4629151	2021-09-01	346822	129940	86942	95126	796.6	99.4	Delta	AY.99.2	Illumina MiSeq
hCoV-19/Brazil/RS-LMM63593/2021	EPI_ISL_4554434	2021-09-01	NA	NA	NA	NA	768.3	99.8	Delta	AY.99.2	Illumina MiSeq
hCoV-19/Brazil/RS-LMM63829/2021	EPI_ISL_4629163	2021-09-01	382438	138827	104784	101381	115.6	100	Delta	AY.101	Illumina MiSeq
hCoV-19/Brazil/RS-FIOCRUZ-61232/2021	EPI_ISL_7455327	2021-09-01	40788	1023	NA	39765	112.05	98.8964	Delta	AY.99.2	Illumina MiSeq
hCoV-19/Brazil/RS-FIOCRUZ-53143/2021	EPI_ISL_6940655	2021-09-01	NA	NA	NA	NA	NA	100	Gamma	P.1.7	Illumina MiSeq
hCoV-19/Brazil/RS-FIOCRUZ-53273/2021	EPI_ISL_6940587	2021-09-01	NA	NA	NA	NA	NA	96	Delta	AY.99.2	Illumina MiSeq
hCoV-19/Brazil/RS-FIOCRUZ-53274/2021	EPI_ISL_6940588	2021-09-01	NA	NA	NA	NA	NA	97	Delta	AY.99.2	Illumina MiSeq
hCoV-19/Brazil/RS-FIOCRUZ-53275/2021	EPI_ISL_6940616	2021-09-01	NA	NA	NA	NA	NA	100	Delta	AY.101	Illumina MiSeq
hCoV-19/Brazil/RS-FIOCRUZ-53276/2021	EPI_ISL_6940600	2021-09-01	NA	NA	NA	NA	NA	100	Delta	AY.99.2	Illumina MiSeq
hCoV-19/Brazil/RS-FIOCRUZ-53277/2021	EPI_ISL_6940601	2021-09-01	NA	NA	NA	NA	NA	100	Delta	AY.99.2	Illumina MiSeq
hCoV-19/Brazil/RS-LMM63594/2021	EPI_ISL_4554432	2021-09-02	NA	NA	NA	NA	NA	99.6	Delta	AY.99.2	Illumina MiSeq
hCoV-19/Brazil/RS-LMM66128/2021	EPI_ISL_6193519	2021-09-03	235406	15205	204996	15045	54	94.3	Delta	AY.99.2	Illumina MiSeq
hCoV-19/Brazil/RS-LMM66140/2021	EPI_ISL_6193560	2021-09-03	264530	17494	229542	17484	87.5	98.8	Delta	AY.99.2	Illumina MiSeq
hCoV-19/Brazil/RS-LMM66141/2021	EPI_ISL_6193849	2021-09-03	332915	158915	14236	158257	103.6	99.7	Gamma	P.1	Illumina MiSeq
hCoV-19/Brazil/RS-FIOCRUZ-53147/2021	EPI_ISL_6940575	2021-09-03	NA	NA	NA	NA	NA	100	Delta	AY.99.2	Illumina MiSeq
hCoV-19/Brazil/RS-FIOCRUZ-53155/2021	EPI_ISL_6940641	2021-09-03	NA	NA	NA	NA	NA	100	Delta	AY.99.2	Illumina MiSeq
hCoV-19/Brazil/RS-FIOCRUZ-53156/2021	EPI_ISL_6940613	2021-09-03	NA	NA	NA	NA	NA	100	Delta	AY.99.2	Illumina MiSeq
hCoV-19/Brazil/RS-LMM63595/2021	EPI_ISL_4554506	2021-09-04	NA	NA	NA	NA	NA	95.4	Delta	AY.99.2	Illumina MiSeq
hCoV-19/Brazil/RS-FIOCRUZ-53145/2021	EPI_ISL_6940677	2021-09-04	NA	NA	NA	NA	NA	100	Delta	AY.99.2	Illumina MiSeq
hCoV-19/Brazil/RS-FIOCRUZ-53152/2021	EPI_ISL_6940591	2021-09-04	NA	NA	NA	NA	NA	100	Delta	AY.99.2	Illumina MiSeq
hCoV-19/Brazil/RS-LMM63533/2021	EPI_ISL_6193569	2021-09-05	271444	23960	223524	23943	663	98.4	Delta	AY.99.2	Illumina MiSeq
hCoV-19/Brazil/RS-LMM63583/2021	EPI_ISL_6193574	2021-09-06	299380	24926	249528	24910	684.2	99.98	Delta	AY.99.2	Illumina MiSeq
hCoV-19/Brazil/RS-LMM63667/2021	EPI_ISL_4629159	2021-09-06	528264	203729	120806	203114	604.9	99.3	Gamma	P.1	Illumina MiSeq
hCoV-19/Brazil/RS-LMM63674/2021	EPI_ISL_4629150	2021-09-06	341134	130305	80524	130053	698.2	100	Gamma	P.1	Illumina MiSeq
hCoV-19/Brazil/RS-LMM63680/2021	EPI_ISL_4629158	2021-09-06	383672	139950	103772	138018	592.9	99.9	Gamma	P.1	Illumina MiSeq
hCoV-19/Brazil/RS-LMM63686/2021	EPI_ISL_4629148	2021-09-06	435076	167890	99296	167523	NA	99.9	Gamma	P.1	Illumina MiSeq
hCoV-19/Brazil/RS-LMM63689/2021	EPI_ISL_4629166	2021-09-06	367954	137612	92730	137494	NA	99.7	Gamma	P.1	Illumina MiSeq
hCoV-19/Brazil/RS-FIOCRUZ-53165/2021	EPI_ISL_6173036	2021-09-06	214468	280	NA	214188	560.905	96.2512	Delta	AY.99.2	Illumina MiSeq
hCoV-19/Brazil/RS-FIOCRUZ-53135/2021	EPI_ISL_6940651	2021-09-06	NA	NA	NA	NA	NA	100	Delta	AY.99.2	Illumina MiSeq
hCoV-19/Brazil/RS-FIOCRUZ-53137/2021	EPI_ISL_6940652	2021-09-06	NA	NA	NA	NA	NA	100	Delta	AY.99.2	Illumina MiSeq
hCoV-19/Brazil/RS-FIOCRUZ-53138/2021	EPI_ISL_6940653	2021-09-06	NA	NA	NA	NA	NA	100	Delta	AY.99.2	Illumina MiSeq
hCoV-19/Brazil/RS-FIOCRUZ-53160/2021	EPI_ISL_6940642	2021-09-06	NA	NA	NA	NA	NA	100	Delta	AY.101	Illumina MiSeq
hCoV-19/Brazil/RS-FIOCRUZ-53164/2021	EPI_ISL_6940644	2021-09-06	NA	NA	NA	NA	NA	96	Delta	AY.99.2	Illumina MiSeq
hCoV-19/Brazil/RS-FIOCRUZ-53181/2021	EPI_ISL_6940656	2021-09-06	NA	NA	NA	NA	NA	100	Delta	AY.99.2	Illumina MiSeq
hCoV-19/Brazil/RS-LMM63651/2021	EPI_ISL_4629141	2021-09-07	315444	109544	96356	109424	NA	100	Delta	AY.99.2	Illumina MiSeq
hCoV-19/Brazil/RS-LMM63675/2021	EPI_ISL_4629147	2021-09-07	478996	173402	132192	173038	NA	99.9	Gamma	P.1	Illumina MiSeq
hCoV-19/Brazil/RS-LMM63677/2021	EPI_ISL_4629149	2021-09-07	332640	123520	85600	123036	565.8	100	Gamma	P.1	Illumina MiSeq
hCoV-19/Brazil/RS-FIOCRUZ-53162/2021	EPI_ISL_6940643	2021-09-07	NA	NA	NA	NA	NA	100	Delta	AY.99.2	Illumina MiSeq
hCoV-19/Brazil/CV40248/2021	EPI_ISL_18311578	2021-09-07	163637	NA	NA	157597	2033.51	88.7	Gamma	P.1	Nanopore MinION
hCoV-19/Brazil/RS-LMM63720/2021	EPI_ISL_6193601	2021-09-08	265856	23145	219566	23114	72	98.8	Delta	AY.100	Illumina MiSeq
hCoV-19/Brazil/RS-LMM66142/2021	EPI_ISL_6193388	2021-09-08	319848	22514	274820	22489	124.8	98.6	Delta	AY.99.2	Illumina MiSeq
hCoV-19/Brazil/RS-LMM66143/2021	EPI_ISL_6193391	2021-09-08	NA	NA	NA	NA	45.7	99.9	Delta	AY.99.2	Illumina MiSeq
hCoV-19/Brazil/RS-LMM66144/2021	EPI_ISL_6193398	2021-09-08	139450	8602	122246	8589	47.3	97.8	Delta	AY.100	Illumina MiSeq
hCoV-19/Brazil/RS-LMM66145/2021	EPI_ISL_6193404	2021-09-08	659146	47769	563608	47675	59.6	99.3	Delta	AY.99.2	Illumina MiSeq
hCoV-19/Brazil/RS-FIOCRUZ-53167/2021	EPI_ISL_6940672	2021-09-08	NA	NA	NA	NA	NA	100	Delta	AY.99.2	Illumina MiSeq
hCoV-19/Brazil/RS-FIOCRUZ-53169/2021	EPI_ISL_6940678	2021-09-08	NA	NA	NA	NA	NA	100	Delta	AY.99.2	Illumina MiSeq
hCoV-19/Brazil/RS-FIOCRUZ-53171/2021	EPI_ISL_6940624	2021-09-08	NA	NA	NA	NA	NA	99	Delta	AY.99.2	Illumina MiSeq
hCoV-19/Brazil/CV42715/2021	EPI_ISL_18311606	2021-09-08	117807	NA	NA	113649	1479.52	90.3	Gamma	P.1	Nanopore MinION
hCoV-19/Brazil/CV42782/2021	EPI_ISL_18311607	2021-09-08	131349	NA	NA	40588	1616.52	92.4	Gamma	P.1	Nanopore MinION
hCoV-19/Brazil/CV42409/2021	EPI_ISL_18311600	2021-09-08	225589	NA	NA	134875	2690.25	90.3	Gamma	P.1	Nanopore MinION
hCoV-19/Brazil/RS-LMM63786/2021	EPI_ISL_6193605	2021-09-09	207698	16165	175368	16151	80.6	94.9	Delta	AY.99.2	Illumina MiSeq
hCoV-19/Brazil/RS-FIOCRUZ-53173/2021	EPI_ISL_6940614	2021-09-09	NA	NA	NA	NA	NA	99	Delta	AY.99.2	Illumina MiSeq
hCoV-19/Brazil/RS-FIOCRUZ-53184/2021	EPI_ISL_6940662	2021-09-09	NA	NA	NA	NA	NA	100	Delta	AY.99.2	Illumina MiSeq
hCoV-19/Brazil/RS-FIOCRUZ-53196/2021	EPI_ISL_6940679	2021-09-09	NA	NA	NA	NA	NA	100	Delta	AY.99.2	Illumina MiSeq
hCoV-19/Brazil/9013/2021	EPI_ISL_18311538	2021-09-09	246564	NA	NA	231728	2925	98.6	Gamma	P.1.2	Nanopore MinION
hCoV-19/Brazil/211-65996-482/2021	EPI_ISL_18311466	2021-09-09	270673	NA	NA	317848	3121.91	97.7	Gamma	P.1	Nanopore MinION
hCoV-19/Brazil/315-65996-819/2021	EPI_ISL_18311490	2021-09-09	290033	NA	NA	279592	3389	99.3	Gamma	P.1	Nanopore MinION
hCoV-19/Brazil/9005/2021	EPI_ISL_18311537	2021-09-09	297566	NA	NA	286536	3448	97.6	Delta	AY.99.2	Nanopore MinION
hCoV-19/Brazil/RS-FIOCRUZ-53190/2021	EPI_ISL_6940646	2021-09-10	NA	NA	NA	NA	NA	100	Delta	AY.99.2	Illumina MiSeq
hCoV-19/Brazil/RS-FIOCRUZ-53191/2021	EPI_ISL_6940657	2021-09-10	NA	NA	NA	NA	NA	100	Delta	AY.99.2	Illumina MiSeq
hCoV-19/Brazil/RS-FIOCRUZ-53193/2021	EPI_ISL_6940658	2021-09-10	NA	NA	NA	NA	NA	99	Delta	AY.99.2	Illumina MiSeq
hCoV-19/Brazil/RS-FIOCRUZ-53195/2021	EPI_ISL_6940659	2021-09-10	NA	NA	NA	NA	NA	100	Delta	AY.99.2	Illumina MiSeq
hCoV-19/Brazil/RS-FIOCRUZ-53198/2021	EPI_ISL_6940669	2021-09-10	NA	NA	NA	NA	NA	99	Delta	AY.99.2	Illumina MiSeq
hCoV-19/Brazil/050-66026-453/2021	EPI_ISL_18311408	2021-09-10	151017	NA	NA	145507	1829.14	97.6	Delta	AY.99.2	Nanopore MinION
hCoV-19/Brazil/RS-FIOCRUZ-53197/2021	EPI_ISL_6940668	2021-09-11	NA	NA	NA	NA	NA	100	Delta	AY.99.2	Illumina MiSeq
hCoV-19/Brazil/RS-FIOCRUZ-53200/2021	EPI_ISL_6940592	2021-09-11	NA	NA	NA	NA	NA	100	Delta	AY.99.2	Illumina MiSeq
hCoV-19/Brazil/RS-LMM63869/2021	EPI_ISL_6193610	2021-09-12	445400	30434	384532	30399	689.6	98.3	Delta	AY.99.2	Illumina MiSeq
hCoV-19/Brazil/RS-LMM64046/2021	EPI_ISL_6193772	2021-09-13	NA	NA	NA	NA	776.9	99.9	Delta	AY.99.2	Illumina MiSeq
hCoV-19/Brazil/RS-LMM64106/2021	EPI_ISL_6193765	2021-09-13	348120	25247	297626	25229	1137.3	98.7	Delta	AY.99.2	Illumina MiSeq
hCoV-19/Brazil/RS-LMM64112/2021	EPI_ISL_6193565	2021-09-13	211750	14630	182490	14589	40.2	95.7	Delta	AY.100	Illumina MiSeq
hCoV-19/Brazil/RS-LMM66130/2021	EPI_ISL_6193525	2021-09-13	347438	23187	301064	23158	69	97.8	Delta	AY.99.2	Illumina MiSeq
hCoV-19/Brazil/9169/2021	EPI_ISL_18311543	2021-09-13	166711	NA	NA	160132	2029.73	97.6	Delta	AY.99.2	Nanopore MinION
hCoV-19/Brazil/505-66000-337/2021	EPI_ISL_18311510	2021-09-13	200613	NA	NA	192192	2431.48	97.6	Delta	AY.43.2	Nanopore MinION
hCoV-19/Brazil/9205/2021	EPI_ISL_18311544	2021-09-13	264314	NA	NA	254447	3155	97.6	Delta	AY.43.2	Nanopore MinION
hCoV-19/Brazil/RS-LMM64126/2021	EPI_ISL_6193617	2021-09-14	287924	18234	251456	18194	97.7	96.3	Delta	AY.99.2	Illumina MiSeq
hCoV-19/Brazil/RS-LMM64199/2021	EPI_ISL_6193379	2021-09-14	311060	22271	266518	22111	NA	94	Delta	AY.99.2	Illumina MiSeq
hCoV-19/Brazil/RS-LMM66131/2021	EPI_ISL_6193865	2021-09-14	142586	9871	122844	9846	83.7	94.9	-	B.1	Illumina MiSeq
hCoV-19/Brazil/9286/2021	EPI_ISL_18311547	2021-09-14	188591	NA	NA	182677	2311.86	97.6	Delta	AY.101	Nanopore MinION
hCoV-19/Brazil/9301/2021	EPI_ISL_18311549	2021-09-14	211854	NA	NA	204892	2593.79	97.6	Delta	AY.99.2	Nanopore MinION
hCoV-19/Brazil/9233/2021	EPI_ISL_18311545	2021-09-14	234090	NA	NA	226229	2843.41	97.6	Delta	AY.101	Nanopore MinION
hCoV-19/Brazil/9246/2021	EPI_ISL_18311546	2021-09-14	248157	NA	NA	239648	3000	97.6	Delta	AY.43.2	Nanopore MinION
hCoV-19/Brazil/RS-LMM64161/2021	EPI_ISL_6342714	2021-09-15	248876	17659	213558	17385	101	92	Delta	AY.99.2	Illumina MiSeq
hCoV-19/Brazil/RS-LMM64174/2021	EPI_ISL_6193621	2021-09-15	311224	21335	268554	21296	209.1	95.6	Delta	AY.99.2	Illumina MiSeq
hCoV-19/Brazil/RS-LMM66132/2021	EPI_ISL_6193528	2021-09-15	192702	11844	169014	11778	79.3	90.2	-	B.1	Illumina MiSeq
hCoV-19/Brazil/315-66002-954/2021	EPI_ISL_18311495	2021-09-15	117499	NA	NA	111014	1402.89	96.7	Delta	AY.101	Nanopore MinION
hCoV-19/Brazil/9343/2021	EPI_ISL_18311551	2021-09-15	149903	NA	NA	145152	1836.79	97.6	Delta	AY.43.2	Nanopore MinION
hCoV-19/Brazil/CV44780/2021	EPI_ISL_18311633	2021-09-15	195495	NA	NA	186015	2346	97.7	Gamma	P.1	Nanopore MinION
hCoV-19/Brazil/211-66002-913/2021	EPI_ISL_18311468	2021-09-15	208182	NA	NA	199894	2524.24	97.6	Delta	AY.99.2	Nanopore MinION
hCoV-19/Brazil/505-66002-798/2021	EPI_ISL_18311511	2021-09-15	217487	NA	NA	206783	2597.92	97.9	Gamma	P.1.9	Nanopore MinION
hCoV-19/Brazil/210-66002-760/2021	EPI_ISL_18311456	2021-09-15	218826	NA	NA	208917	2625.51	97.6	Delta	AY.101	Nanopore MinION
hCoV-19/Brazil/062-66002-751/2021	EPI_ISL_18311412	2021-09-15	243476	NA	NA	234360	2944	97.6	Delta	AY.101	Nanopore MinION
hCoV-19/Brazil/9348/2021	EPI_ISL_18311552	2021-09-15	255610	NA	NA	246122	3061	97.6	Delta	AY.99.2	Nanopore MinION
hCoV-19/Brazil/RS-LMM65726/2021	EPI_ISL_6193440	2021-09-16	174580	13696	147188	13639	98.6	98.1	Delta	AY.99.2	Illumina MiSeq
hCoV-19/Brazil/RS-LMM66133/2021	EPI_ISL_6193534	2021-09-16	233744	14867	204010	14857	90.9	99.3	Delta	AY.99.2	Illumina MiSeq
hCoV-19/Brazil/RS-LMM66134/2021	EPI_ISL_6193543	2021-09-16	467776	33561	400654	33541	138.3	99	Delta	AY.99.2	Illumina MiSeq
hCoV-19/Brazil/RS-LMM66135/2021	EPI_ISL_6193756	2021-09-16	291870	16375	259120	16356	76	98.5	Delta	AY.99.2	Illumina MiSeq
hCoV-19/Brazil/RS-FIOCRUZ-61248/2021	EPI_ISL_8013209	2021-09-16	27656	310	NA	27346	709.088	98.6322	Delta	AY.99.2	Illumina MiSeq
hCoV-19/Brazil/RS-FIOCRUZ-61233/2021	EPI_ISL_7455328	2021-09-16	34802	220	NA	34582	997.206	99.6188	Delta	AY.101	Illumina MiSeq
hCoV-19/Brazil/RS-FIOCRUZ-61246/2021	EPI_ISL_7455333	2021-09-16	50672	1476	NA	49196	135.929	95.6961	Delta	AY.99.2	Illumina MiSeq
hCoV-19/Brazil/RS-FIOCRUZ-61244/2021	EPI_ISL_7455326	2021-09-16	52324	477	NA	51847	144.751	99.6422	Delta	AY.99.2	Illumina MiSeq
hCoV-19/Brazil/RS-FIOCRUZ-61245/2021	EPI_ISL_7455331	2021-09-16	56830	350	NA	56480	158.748	98.1106	Delta	AY.99.2	Illumina MiSeq
hCoV-19/Brazil/RS-FIOCRUZ-61239/2021	EPI_ISL_8013253	2021-09-16	64722	234	NA	64488	182.623	96	Delta	AY.101	Illumina MiSeq
hCoV-19/Brazil/RS-FIOCRUZ-61247/2021	EPI_ISL_7455330	2021-09-16	71904	235	NA	71669	194.752	98.3982	Delta	AY.99.2	Illumina MiSeq
hCoV-19/Brazil/RS-FIOCRUZ-61241/2021	EPI_ISL_7455325	2021-09-16	75738	482	NA	75256	222.306	99.6823	Gamma	P.1	Illumina MiSeq
hCoV-19/Brazil/9483/2021	EPI_ISL_18311558	2021-09-16	67019	NA	NA	59229	755	97.6	Delta	AY.99.2	Nanopore MinION
hCoV-19/Brazil/9470/2021	EPI_ISL_18311555	2021-09-16	92985	NA	NA	84400	1067	97.6	Delta	AY.99.2	Nanopore MinION
hCoV-19/Brazil/9335/2021	EPI_ISL_18311550	2021-09-16	146412	NA	NA	104552	1781.19	97.6	Delta	AY.99.2	Nanopore MinION
hCoV-19/Brazil/062-66003-488/2021	EPI_ISL_18311413	2021-09-16	166658	NA	NA	160993	2033.19	97.6	Delta	AY.43.2	Nanopore MinION
hCoV-19/Brazil/9446/2021	EPI_ISL_18311554	2021-09-16	176635	NA	NA	170468	2177.43	97.6	Delta	AY.99.2	Nanopore MinION
hCoV-19/Brazil/9474/2021	EPI_ISL_18311556	2021-09-16	179123	NA	NA	172331	2176.51	97.6	Delta	AY.99.2	Nanopore MinION
hCoV-19/Brazil/9295/2021	EPI_ISL_18311548	2021-09-16	181156	NA	NA	174656	2209.54	97.6	Delta	AY.99.2	Nanopore MinION
hCoV-19/Brazil/9497/2021	EPI_ISL_18311559	2021-09-16	186656	NA	NA	179773	2279.45	97.6	Delta	AY.99.2	Nanopore MinION
hCoV-19/Brazil/050-66003-587/2021	EPI_ISL_18311398	2021-09-16	187966	NA	NA	178319	2254.29	97.6	Delta	AY.99.2	Nanopore MinION
hCoV-19/Brazil/210-66003-426/2021	EPI_ISL_18311457	2021-09-16	198742	NA	NA	191727	2426	97.6	Delta	AY.101	Nanopore MinION
hCoV-19/Brazil/9482/2021	EPI_ISL_18311557	2021-09-16	199305	NA	NA	192926	2442.49	97.6	Delta	AY.99.2	Nanopore MinION
hCoV-19/Brazil/9423/2021	EPI_ISL_18311553	2021-09-16	201746	NA	NA	193682	2446.31	97.6	Delta	AY.101	Nanopore MinION
hCoV-19/Brazil/9498/2021	EPI_ISL_18311560	2021-09-16	209629	NA	NA	202292	2556.76	97.6	Delta	AY.99.2	Nanopore MinION
hCoV-19/Brazil/050-66003-736/2021	EPI_ISL_18311399	2021-09-16	224875	NA	NA	216692	3155.18	97.6	Delta	AY.101	Nanopore MinION
hCoV-19/Brazil/9527/2021	EPI_ISL_18311561	2021-09-16	236534	NA	NA	228323	2865	97.6	Delta	AY.101	Nanopore MinION
hCoV-19/Brazil/RS-LMM64224/2021	EPI_ISL_6193623	2021-09-17	308182	18772	270638	18664	76.1	95.3	Delta	AY.100	Illumina MiSeq
hCoV-19/Brazil/RS-LMM66136/2021	EPI_ISL_6193548	2021-09-17	316674	19594	277486	19573	125.9	99.4	Delta	AY.99.2	Illumina MiSeq
hCoV-19/Brazil/RS-LMM66146/2021	EPI_ISL_6342713	2021-09-17	420024	27941	364142	27922	103.3	99.6	Delta	AY.99.2	Illumina MiSeq
hCoV-19/Brazil/RS-FIOCRUZ-61237/2021	EPI_ISL_7455332	2021-09-17	21906	254	NA	21652	606.583	97.0204	Delta	AY.99.2	Illumina MiSeq
hCoV-19/Brazil/RS-FIOCRUZ-61236/2021	EPI_ISL_7455329	2021-09-17	35130	1180	NA	33950	986.949	99.5653	Delta	AY.101	Illumina MiSeq
hCoV-19/Brazil/RS-FIOCRUZ-61243/2021	EPI_ISL_8013245	2021-09-17	44694	2577	NA	42117	103.793	96	Delta	AY.99.2	Illumina MiSeq
hCoV-19/Brazil/9612/2021	EPI_ISL_18311562	2021-09-17	184591	NA	NA	173561	2184.17	97.6	Delta	AY.99.2	Nanopore MinION
hCoV-19/Brazil/315-66004-554/2021	EPI_ISL_18311496	2021-09-17	190302	NA	NA	179782	2260.22	98.5	Delta	AY.99.2	Nanopore MinION
hCoV-19/Brazil/9620/2021	EPI_ISL_18311563	2021-09-17	218735	NA	NA	213020	2670.37	97.6	Delta	AY.99.2	Nanopore MinION
hCoV-19/Brazil/120-66004-440/2021	EPI_ISL_18311444	2021-09-17	222293	NA	NA	212611	2260.22	98.5	Delta	AY.101	Nanopore MinION
hCoV-19/Brazil/RS-FIOCRUZ-61253/2021	EPI_ISL_8013221	2021-09-18	17846	249	NA	17597	472.24	98.037	Delta	AY.99.2	Illumina MiSeq
hCoV-19/Brazil/9726/2021	EPI_ISL_18311566	2021-09-18	107467	NA	NA	104283	1210	95.8	Delta	AY.101	Nanopore MinION
hCoV-19/Brazil/9678/2021	EPI_ISL_18311564	2021-09-18	140517	NA	NA	135775	1722.69	97.6	Delta	AY.43.2	Nanopore MinION
hCoV-19/Brazil/211-66005-447/2021	EPI_ISL_18311469	2021-09-18	192006	NA	NA	185402	2323.42	98.4	Gamma	P.1	Nanopore MinION
hCoV-19/Brazil/9725/2021	EPI_ISL_18311565	2021-09-18	197653	NA	NA	190933	2399	98.6	Delta	AY.26	Nanopore MinION
hCoV-19/Brazil/211-66005-522/2021	EPI_ISL_18311470	2021-09-18	229773	NA	NA	88710	2744.23	98.2	Delta	AY.99.2	Nanopore MinION
hCoV-19/Brazil/RS-LMM64316/2021	EPI_ISL_6342715	2021-09-19	290348	23830	242688	21979	140.6	86	-	B	Illumina MiSeq
hCoV-19/Brazil/RS-FIOCRUZ-61250/2021	EPI_ISL_8013237	2021-09-19	17982	133	NA	17849	522.468	99.5954	Delta	AY.99.2	Illumina MiSeq
hCoV-19/Brazil/RS-FIOCRUZ-61256/2021	EPI_ISL_8013222	2021-09-19	20892	949	NA	19943	514.743	95.4653	Delta	AY.99.2	Illumina MiSeq
hCoV-19/Brazil/RS-FIOCRUZ-61255/2021	EPI_ISL_8013203	2021-09-19	28060	293	NA	27767	740.227	99	Delta	AY.99.2	Illumina MiSeq
hCoV-19/Brazil/211-66006-182/2021	EPI_ISL_18311472	2021-09-19	157665	NA	NA	152166	1938	97.6	Delta	AY.43.2	Nanopore MinION
hCoV-19/Brazil/211-66006-128/2021	EPI_ISL_18311471	2021-09-19	189025	NA	NA	179187	2252	97.6	Delta	AY.99.2	Nanopore MinION
hCoV-19/Brazil/RS-FIOCRUZ-61254/2021	EPI_ISL_8013215	2021-09-20	12944	94	NA	12850	344.494	91.5861	Delta	AY.99.2	Illumina MiSeq
hCoV-19/Brazil/CV44890/2021	EPI_ISL_18311634	2021-09-20	139370	NA	NA	134128	1689.32	98.5	Delta	AY.99.2	Nanopore MinION
hCoV-19/Brazil/315-66007-323/2021	EPI_ISL_18311497	2021-09-20	205762	NA	NA	194901	2432.92	98.5	Delta	AY.101	Nanopore MinION
hCoV-19/Brazil/RS-LMM64393/2021	EPI_ISL_6193629	2021-09-21	340340	19932	300476	19794	65.4	93.4	Delta	AY.100	Illumina MiSeq
hCoV-19/Brazil/RS-LMM64395/2021	EPI_ISL_6193633	2021-09-21	267696	16165	235366	16147	105.8	91.8	Delta	AY.99.2	Illumina MiSeq
hCoV-19/Brazil/RS-LMM66137/2021	EPI_ISL_6193555	2021-09-21	218920	14698	189524	14684	59.5	98	Delta	AY.99.2	Illumina MiSeq
hCoV-19/Brazil/RS-LMM66138/2021	EPI_ISL_6193759	2021-09-21	322184	21970	278244	21939	81.3	98.7	Delta	AY.99.2	Illumina MiSeq
hCoV-19/Brazil/RS-LMM66139/2021	EPI_ISL_6193557	2021-09-21	65696	4381	56934	4376	81.6	96	-	B	Illumina MiSeq
hCoV-19/Brazil/RS-FIOCRUZ-61249/2021	EPI_ISL_8013230	2021-09-21	9880	168	NA	9712	270.362	97.0973	Delta	AY.99.2	Illumina MiSeq
hCoV-19/Brazil/RS-FIOCRUZ-61259/2021	EPI_ISL_8013236	2021-09-21	12852	95	NA	12757	339.422	95.7596	Delta	AY.101	Illumina MiSeq
hCoV-19/Brazil/RS-FIOCRUZ-61264/2021	EPI_ISL_8013212	2021-09-21	13776	212	NA	13564	357.66	87.2621	Delta	AY.99.2	Illumina MiSeq
hCoV-19/Brazil/RS-FIOCRUZ-61265/2021	EPI_ISL_8013204	2021-09-21	17144	201	NA	16943	457.906	97.6123	Delta	AY.99.2	Illumina MiSeq
hCoV-19/Brazil/RS-FIOCRUZ-61263/2021	EPI_ISL_8013260	2021-09-21	18438	397	NA	18041	466.283	98	Delta	AY.99.2	Illumina MiSeq
hCoV-19/Brazil/RS-FIOCRUZ-61267/2021	EPI_ISL_8013251	2021-09-21	21208	2811	NA	18397	487.506	93.5826	Delta	AY.99.2	Illumina MiSeq
hCoV-19/Brazil/RS-FIOCRUZ-61258/2021	EPI_ISL_8013231	2021-09-21	21674	376	NA	21298	583.32	99.6188	Delta	AY.99.2	Illumina MiSeq
hCoV-19/Brazil/RS-FIOCRUZ-61257/2021	EPI_ISL_8013206	2021-09-21	22174	461	NA	21713	567.969	95.3985	Delta	AY.99.2	Illumina MiSeq
hCoV-19/Brazil/RS-FIOCRUZ-61261/2021	EPI_ISL_8013252	2021-09-21	23088	368	NA	22720	600.465	99	Delta	AY.99.2	Illumina MiSeq
hCoV-19/Brazil/RS-FIOCRUZ-61270/2021	EPI_ISL_8013247	2021-09-21	25424	593	NA	24831	639.317	97	Delta	AY.99.2	Illumina MiSeq
hCoV-19/Brazil/050-66008-697/2021	EPI_ISL_18311400	2021-09-21	165209	NA	NA	160775	2020.42	97.6	Delta	AY.101	Nanopore MinION
hCoV-19/Brazil/9770/2021	EPI_ISL_18311567	2021-09-21	213686	NA	NA	205482	2570	99.6	Gamma	P.1.8	Nanopore MinION
hCoV-19/Brazil/9779/2021	EPI_ISL_18311568	2021-09-21	223487	NA	NA	216687	2710.42	99.6	Gamma	P.1.8	Nanopore MinION
hCoV-19/Brazil/RS-LMM64485/2021	EPI_ISL_6342716	2021-09-22	352128	22522	307084	22499	109.5	98.9	Delta	AY.99.2	Illumina MiSeq
hCoV-19/Brazil/RS-LMM64512/2021	EPI_ISL_6193638	2021-09-22	330506	21826	286854	21775	NA	96.8	Delta	AY.99.2	Illumina MiSeq
hCoV-19/Brazil/RS-LMM66147/2021	EPI_ISL_6193752	2021-09-22	254446	20772	214862	20772	74.3	99.2	Delta	AY.99.2	Illumina MiSeq
hCoV-19/Brazil/RS-FIOCRUZ-61262/2021	EPI_ISL_8013257	2021-09-22	10852	381	NA	10471	275.725	94	Delta	AY.99.2	Illumina MiSeq
hCoV-19/Brazil/RS-FIOCRUZ-61266/2021	EPI_ISL_8013208	2021-09-22	14284	81	NA	14203	375.273	96.4452	Delta	AY.101	Illumina MiSeq
hCoV-19/Brazil/RS-FIOCRUZ-61271/2021	EPI_ISL_8013219	2021-09-22	16726	115	NA	16611	430.786	90	Delta	AY.99.2	Illumina MiSeq
hCoV-19/Brazil/RS-FIOCRUZ-61260/2021	EPI_ISL_8013249	2021-09-22	20612	556	NA	20056	511.132	95	Delta	AY.99.2	Illumina MiSeq
hCoV-19/Brazil/RS-FIOCRUZ-61268/2021	EPI_ISL_8013250	2021-09-22	25056	318	NA	24738	668.067	97.3381	Delta	AY.99.2	Illumina MiSeq
hCoV-19/Brazil/9841/2021	EPI_ISL_18311569	2021-09-22	181220	NA	NA	177195	2228.85	97.6	Delta	AY.99.2	Nanopore MinION
hCoV-19/Brazil/315-66009-626/2021	EPI_ISL_18311498	2021-09-22	196130	NA	NA	190398	2396	97.6	Delta	AY.99.2	Nanopore MinION
hCoV-19/Brazil/9860/2021	EPI_ISL_18311570	2021-09-22	196787	NA	NA	191572	2415	97.6	Delta	AY.99.2	Nanopore MinION
hCoV-19/Brazil/060-66009-960/2021	EPI_ISL_18311411	2021-09-22	227560	NA	NA	218927	2726.99	98.5	Delta	AY.99.2	Nanopore MinION
hCoV-19/Brazil/RS-LMM65727/2021	EPI_ISL_6193446	2021-09-23	300936	20819	259298	20794	97.6	98	Delta	AY.99.2	Illumina MiSeq
hCoV-19/Brazil/RS-LMM65728/2021	EPI_ISL_6193449	2021-09-23	141172	9722	121728	9718	98.7	98.3	Delta	AY.99.2	Illumina MiSeq
hCoV-19/Brazil/RS-LMM65729/2021	EPI_ISL_6193458	2021-09-23	143170	9794	123582	9789	107	96.9	Delta	AY.99.2	Illumina MiSeq
hCoV-19/Brazil/RS-FIOCRUZ-61278/2021	EPI_ISL_8013234	2021-09-23	11922	243	NA	11679	314.525	97.2812	Delta	AY.99.2	Illumina MiSeq
hCoV-19/Brazil/RS-FIOCRUZ-61281/2021	EPI_ISL_8013226	2021-09-23	13202	199	NA	13003	360.369	98.5787	Delta	AY.99.2	Illumina MiSeq
hCoV-19/Brazil/RS-FIOCRUZ-61272/2021	EPI_ISL_8013216	2021-09-23	13566	625	NA	12941	331.514	93	Delta	AY.99.2	Illumina MiSeq
hCoV-19/Brazil/RS-FIOCRUZ-61273/2021	EPI_ISL_8013235	2021-09-23	19228	128	NA	19100	519.027	99.1941	Delta	AY.101	Illumina MiSeq
hCoV-19/Brazil/RS-FIOCRUZ-61276/2021	EPI_ISL_8013214	2021-09-23	20252	188	NA	20064	494.074	89.5495	Delta	AY.43.2	Illumina MiSeq
hCoV-19/Brazil/9943/2021	EPI_ISL_18311571	2021-09-23	132062	NA	NA	127946	1610.48	97.6	Delta	AY.101	Nanopore MinION
hCoV-19/Brazil/10030/2021	EPI_ISL_18311419	2021-09-23	138249	NA	NA	135428	1702.85	95.6	Delta	AY.99.2	Nanopore MinION
hCoV-19/Brazil/210-66010-801/2021	EPI_ISL_18311459	2021-09-23	139963	NA	NA	136058	1714.19	97.6	Delta	AY.99.2	Nanopore MinION
hCoV-19/Brazil/210-66010-541/2021	EPI_ISL_18311458	2021-09-23	142367	NA	NA	137710	1731	97.6	Delta	AY.99.2	Nanopore MinION
hCoV-19/Brazil/9949/2021	EPI_ISL_18311572	2021-09-23	163181	NA	NA	158893	1996.48	97.6	Delta	AY.101	Nanopore MinION
hCoV-19/Brazil/9964/2021	EPI_ISL_18311573	2021-09-23	170949	NA	NA	166689	2094.38	97.6	Delta	AY.101	Nanopore MinION
hCoV-19/Brazil/RS-LMM64669/2021	EPI_ISL_6193646	2021-09-24	232948	15116	202716	15082	87.3	92.5	Delta	AY.100	Illumina MiSeq
hCoV-19/Brazil/RS-FIOCRUZ-61288/2021	EPI_ISL_8013256	2021-09-24	14320	306	NA	14014	297.465	90	Delta	AY.99.2	Illumina MiSeq
hCoV-19/Brazil/RS-FIOCRUZ-61283/2021	EPI_ISL_8013255	2021-09-24	15708	198	NA	15510	407.816	90	Delta	AY.99.2	Illumina MiSeq
hCoV-19/Brazil/RS-FIOCRUZ-61280/2021	EPI_ISL_8013227	2021-09-24	16614	467	NA	16147	375.679	90.4692	Delta	AY.99.2	Illumina MiSeq
hCoV-19/Brazil/RS-FIOCRUZ-61279/2021	EPI_ISL_8013258	2021-09-24	17734	113	NA	17621	463.158	93.8468	Delta	AY.101	Illumina MiSeq
hCoV-19/Brazil/RS-FIOCRUZ-61291/2021	EPI_ISL_8013244	2021-09-24	17884	412	NA	17472	435.539	79.2864	Delta	AY.99.2	Illumina MiSeq
hCoV-19/Brazil/RS-FIOCRUZ-61277/2021	EPI_ISL_8013202	2021-09-24	21312	202	NA	21110	578.411	97.2511	Delta	AY.99.2	Illumina MiSeq
hCoV-19/Brazil/RS-FIOCRUZ-61287/2021	EPI_ISL_8013228	2021-09-24	22970	287	NA	22683	612.692	97.9534	Delta	AY.99.2	Illumina MiSeq
hCoV-19/Brazil/RS-FIOCRUZ-61282/2021	EPI_ISL_8013232	2021-09-24	25408	330	NA	25078	668.726	94.7932	Delta	AY.99.2	Illumina MiSeq
hCoV-19/Brazil/RS-FIOCRUZ-61286/2021	EPI_ISL_8013233	2021-09-24	29840	824	NA	29016	786.138	98.1039	Delta	AY.99.2	Illumina MiSeq
hCoV-19/Brazil/RS-FIOCRUZ-61290/2021	EPI_ISL_8013218	2021-09-24	31730	378	NA	31352	820.414	94.6594	Delta	AY.99.2	Illumina MiSeq
hCoV-19/Brazil/050-66011-591/2021	EPI_ISL_18311401	2021-09-24	105758	NA	NA	101342	1293	97.6	Delta	AY.99.2	Nanopore MinION
hCoV-19/Brazil/315-66011-646/2021	EPI_ISL_18311500	2021-09-24	134879	NA	NA	129917	1652.86	97.6	Delta	AY.99.2	Nanopore MinION
hCoV-19/Brazil/CV44985/2021	EPI_ISL_18311635	2021-09-24	147520	NA	NA	132785	1664.81	98.5	Delta	AY.99.2	Nanopore MinION
hCoV-19/Brazil/315-66011-321/2021	EPI_ISL_18311499	2021-09-24	180075	NA	NA	171924	2167.15	97.6	Delta	AY.43.2	Nanopore MinION
hCoV-19/Brazil/10069/2021	EPI_ISL_18311421	2021-09-24	271454	NA	NA	261617	3176.63	98.5	Delta	AY.101	Nanopore MinION
hCoV-19/Brazil/10043/2021	EPI_ISL_18311420	2021-09-24	280533	NA	NA	268909	3274	97.6	Delta	AY.101	Nanopore MinION
hCoV-19/Brazil/RS-FIOCRUZ-61284/2021	EPI_ISL_8013210	2021-09-25	17238	423	NA	16815	443.993	94.7463	Delta	AY.99.2	Illumina MiSeq
hCoV-19/Brazil/050-66012-50/2021	EPI_ISL_18311402	2021-09-25	286872	NA	NA	275601	3359	97.6	Delta	AY.101	Nanopore MinION
hCoV-19/Brazil/RS-LMM64656/2021	EPI_ISL_6193780	2021-09-26	229986	15480	199026	15446	44.1	96.9	Delta	AY.99.2	Illumina MiSeq
hCoV-19/Brazil/RS-LMM65730/2021	EPI_ISL_6193464	2021-09-26	349352	23679	301994	23660	43.1	99.8	Delta	AY.99.2	Illumina MiSeq
hCoV-19/Brazil/RS-FIOCRUZ-61289/2021	EPI_ISL_8013240	2021-09-26	19842	175	NA	19667	526.838	98.4383	Delta	AY.101	Illumina MiSeq
hCoV-19/Brazil/RS-LMM64790/2021	EPI_ISL_6342717	2021-09-27	235454	14768	205918	14503	96.1	87.5	Delta	AY.99.2	Illumina MiSeq
hCoV-19/Brazil/RS-LMM64811/2021	EPI_ISL_6193653	2021-09-27	274852	17922	239008	17845	56.8	93.8	Delta	AY.100	Illumina MiSeq
hCoV-19/Brazil/RS-LMM65732/2021	EPI_ISL_6193476	2021-09-27	182504	11964	158576	11728	91.1	90.5	Delta	AY.100	Illumina MiSeq
hCoV-19/Brazil/RS-FIOCRUZ-61298/2021	EPI_ISL_8013248	2021-09-27	13274	365	NA	12909	335.469	89.0446	Delta	AY.99.2	Illumina MiSeq
hCoV-19/Brazil/RS-FIOCRUZ-61292/2021	EPI_ISL_8013207	2021-09-27	13560	92	NA	13468	351.373	87.5431	Delta	AY.99.2	Illumina MiSeq
hCoV-19/Brazil/RS-FIOCRUZ-61296/2021	EPI_ISL_8013229	2021-09-27	14080	88	NA	13992	372.037	96.3415	Delta	AY.99.2	Illumina MiSeq
hCoV-19/Brazil/RS-FIOCRUZ-61302/2021	EPI_ISL_8013242	2021-09-27	20176	819	NA	19357	551.202	99.602	Delta	AY.101	Illumina MiSeq
hCoV-19/Brazil/RS-FIOCRUZ-61294/2021	EPI_ISL_8013211	2021-09-27	22202	568	NA	21634	585.189	96.7562	Delta	AY.99.2	Illumina MiSeq
hCoV-19/Brazil/RS-FIOCRUZ-61297/2021	EPI_ISL_8013225	2021-09-27	22254	240	NA	22014	616.064	99.5987	Delta	AY.99.2	Illumina MiSeq
hCoV-19/Brazil/RS-FIOCRUZ-61293/2021	EPI_ISL_8013213	2021-09-27	23144	1255	NA	21889	566.789	89.593	Delta	AY.103	Illumina MiSeq
hCoV-19/Brazil/062-66014-536/2021	EPI_ISL_18311414	2021-09-27	172931	NA	NA	165766	2139.14	97.6	Delta	AY.43.2	Nanopore MinION
hCoV-19/Brazil/315-66014-14/2021	EPI_ISL_18311501	2021-09-27	225991	NA	NA	200693	2472.52	98.3	Delta	AY.101	Nanopore MinION
hCoV-19/Brazil/505-66014-744/2021	EPI_ISL_18311512	2021-09-27	234294	NA	NA	226582	2854.86	97.6	Delta	AY.43.2	Nanopore MinION
hCoV-19/Brazil/315-66014-930/2021	EPI_ISL_18311502	2021-09-27	236187	NA	NA	228679	2873.59	97.6	Delta	AY.99.2	Nanopore MinION
hCoV-19/Brazil/10242/2021	EPI_ISL_18311424	2021-09-27	294143	NA	NA	283911	3440	97.6	Delta	AY.101	Nanopore MinION
hCoV-19/Brazil/211-66014-919/2021	EPI_ISL_18311473	2021-09-27	307013	NA	NA	289053	3446	98.5	Delta	AY.99.2	Nanopore MinION
hCoV-19/Brazil/210-66014-862/2021	EPI_ISL_18311460	2021-09-27	327707	NA	NA	309334	3626	97.6	Delta	AY.99.2	Nanopore MinION
hCoV-19/Brazil/RS-LMM64880/2021	EPI_ISL_6193660	2021-09-28	255482	16918	221646	16899	75.2	96	Delta	AY.99.2	Illumina MiSeq
hCoV-19/Brazil/RS-LMM64906/2021	EPI_ISL_6193670	2021-09-28	294900	20736	253428	20610	97.2	96.6	Delta	AY.99.2	Illumina MiSeq
hCoV-19/Brazil/RS-FIOCRUZ-61300/2021	EPI_ISL_8013217	2021-09-28	14208	1262	NA	12946	356.917	95.5356	Delta	AY.99.2	Illumina MiSeq
hCoV-19/Brazil/RS-FIOCRUZ-61295/2021	EPI_ISL_8013205	2021-09-28	15240	109	NA	15131	411.116	97.3949	Delta	AY.99.2	Illumina MiSeq
hCoV-19/Brazil/RS-FIOCRUZ-61304/2021	EPI_ISL_8013220	2021-09-28	19788	211	NA	19577	525.658	97.6859	Delta	AY.99.2	Illumina MiSeq
hCoV-19/Brazil/RS-FIOCRUZ-61303/2021	EPI_ISL_8013259	2021-09-28	22780	422	NA	22358	598.837	95.7028	Delta	AY.99.2	Illumina MiSeq
hCoV-19/Brazil/10387/2021	EPI_ISL_18311428	2021-09-28	209587	NA	NA	202879	2558.47	97.6	Delta	AY.99.2	Nanopore MinION
hCoV-19/Brazil/050-66015-596/2021	EPI_ISL_18311403	2021-09-28	215469	NA	NA	208899	2638.78	97.6	Delta	AY.99.2	Nanopore MinION
hCoV-19/Brazil/10373/2021	EPI_ISL_18311427	2021-09-28	220530	NA	NA	213934	2695.87	97.6	Delta	AY.101	Nanopore MinION
hCoV-19/Brazil/064-66015-829/2021	EPI_ISL_18311418	2021-09-28	236798	NA	NA	230538	2902	97.6	Delta	AY.43.2	Nanopore MinION
hCoV-19/Brazil/10347/2021	EPI_ISL_18311426	2021-09-28	275959	NA	NA	267896	3327.78	98.5	Delta	AY.99.2	Nanopore MinION
hCoV-19/Brazil/10389/2021	EPI_ISL_18311429	2021-09-28	282387	NA	NA	272016	3342	97.6	Delta	AY.43.2	Nanopore MinION
hCoV-19/Brazil/10335/2021	EPI_ISL_18311425	2021-09-28	304203	NA	NA	293968	3540	97.6	Delta	AY.43.2	Nanopore MinION
hCoV-19/Brazil/064-66015-677/2021	NA	2021-09-28	336370	NA	NA	326771	3821	98.36	Delta	AY.99.2	Nanopore MinION
hCoV-19/Brazil/RS-LMM64924/2021	EPI_ISL_6193674	2021-09-29	443854	31190	381474	31173	55.7	98.7	Delta	AY.99.2	Illumina MiSeq
hCoV-19/Brazil/RS-FIOCRUZ-61307/2021	EPI_ISL_8013261	2021-09-29	18952	276	NA	18676	455.485	92	Delta	AY.101	Illumina MiSeq
hCoV-19/Brazil/RS-FIOCRUZ-61305/2021	EPI_ISL_8013246	2021-09-29	23314	345	NA	22969	573.315	95	Delta	AY.99.2	Illumina MiSeq
hCoV-19/Brazil/RS-FIOCRUZ-61301/2021	EPI_ISL_8013238	2021-09-29	25354	373	NA	24981	711.218	99.3613	Delta	AY.99.2	Illumina MiSeq
hCoV-19/Brazil/RS-FIOCRUZ-61309/2021	EPI_ISL_8013254	2021-09-29	26288	1683	NA	24605	645.99	90.9976	Delta	AY.99.2	Illumina MiSeq
hCoV-19/Brazil/RS-FIOCRUZ-61306/2021	EPI_ISL_8013224	2021-09-29	28782	326	NA	28456	740.763	89.894	Delta	AY.99.2	Illumina MiSeq
hCoV-19/Brazil/RS-FIOCRUZ-61344/2021	EPI_ISL_8004500	2021-09-29	1057324	53993	NA	1003331	2380.11	99.8027	Delta	AY.99.2	Illumina MiSeq
hCoV-19/Brazil/RS-FIOCRUZ-61345/2021	EPI_ISL_8004501	2021-09-29	1484668	9908	NA	1474760	4140.17	99.9331	Delta	AY.99.2	Illumina MiSeq
hCoV-19/Brazil/062-66016-455/2021	EPI_ISL_18311415	2021-09-29	116316	NA	NA	101949	1303.47	96.1	Delta	AY.43.2	Nanopore MinION
hCoV-19/Brazil/10474/2021	EPI_ISL_18311430	2021-09-29	132819	NA	NA	126862	1611.85	97.5	Delta	AY.99.2	Nanopore MinION
hCoV-19/Brazil/050-66016-583/2021	EPI_ISL_18311404	2021-09-29	200320	NA	NA	194266	2456.81	97.6	Delta	AY.99.2	Nanopore MinION
hCoV-19/Brazil/10502/2021	EPI_ISL_18311431	2021-09-29	255496	NA	NA	244712	3087	97.6	Delta	AY.43.2	Nanopore MinION
hCoV-19/Brazil/CV45109/2021	EPI_ISL_18311636	2021-09-29	271454	NA	NA	250830	3120.49	97.6	Delta	AY.101	Nanopore MinION
hCoV-19/Brazil/211-66016-513/2021	EPI_ISL_18311474	2021-09-29	272015	NA	NA	261594	3220.77	97.6	Delta	AY.101	Nanopore MinION
hCoV-19/Brazil/RS-FIOCRUZ-61221/2021	EPI_ISL_7379452	2021-09-30	16502	181	NA	16321	476.622	98.6791	Delta	AY.101	Illumina MiSeq
hCoV-19/Brazil/RS-FIOCRUZ-61311/2021	EPI_ISL_8013243	2021-09-30	21382	257	NA	21125	544.313	96	Delta	AY.99.2	Illumina MiSeq
hCoV-19/Brazil/RS-FIOCRUZ-61308/2021	EPI_ISL_8013223	2021-09-30	27352	433	NA	26919	715.233	95.3282	Delta	AY.101	Illumina MiSeq
hCoV-19/Brazil/RS-FIOCRUZ-61223/2021	EPI_ISL_7379453	2021-09-30	30264	1016	NA	29248	803.271	98.3881	Delta	AY.101	Illumina MiSeq
hCoV-19/Brazil/RS-FIOCRUZ-61310/2021	EPI_ISL_8013241	2021-09-30	36018	134	NA	35884	960.653	99.0503	Delta	AY.99.2	Illumina MiSeq
hCoV-19/Brazil/RS-FIOCRUZ-61313/2021	EPI_ISL_8004543	2021-09-30	286100	10076	NA	276024	756.665	99.1773	Delta	AY.99.2	Illumina MiSeq
hCoV-19/Brazil/211-66017-924/2021	EPI_ISL_18311475	2021-09-30	209890	NA	NA	203981	2590.95	97.6	Delta	AY.101	Nanopore MinION
hCoV-19/Brazil/10614/2021	EPI_ISL_18311432	2021-09-30	228049	NA	NA	221000	2787.47	97.6	Delta	AY.99.2	Nanopore MinION
hCoV-19/Brazil/211-66017-953/2021	EPI_ISL_18311476	2021-09-30	249907	NA	NA	243284	3046	97.6	Delta	AY.43.2	Nanopore MinION
hCoV-19/Brazil/210-66017-858/2021	EPI_ISL_18311461	2021-09-30	276998	NA	NA	266017	3276	96.2	Gamma	P.1.8	Nanopore MinION
hCoV-19/Brazil/RS-FIOCRUZ-61312/2021	EPI_ISL_8013239	2021-10-01	13724	264	NA	13460	359.294	97.4484	Delta	AY.99.2	Illumina MiSeq
hCoV-19/Brazil/RS-FIOCRUZ-61315/2021	EPI_ISL_8004587	2021-10-01	594222	7155	NA	587067	1543.4	99.2944	Delta	AY.99.2	Illumina MiSeq
hCoV-19/Brazil/RS-FIOCRUZ-61347/2021	EPI_ISL_8004518	2021-10-01	621206	57188	NA	564018	1310.25	98.0169	Delta	AY.99.2	Illumina MiSeq
hCoV-19/Brazil/RS-FIOCRUZ-61362/2021	EPI_ISL_8004496	2021-10-01	635628	18466	NA	617162	1329.3	98.5252	Delta	AY.99.2	Illumina MiSeq
hCoV-19/Brazil/RS-FIOCRUZ-61314/2021	EPI_ISL_8004492	2021-10-01	1109532	259067	NA	850465	2412.09	99.9298	Delta	AY.99.2	Illumina MiSeq
hCoV-19/Brazil/RS-FIOCRUZ-61349/2021	EPI_ISL_8004519	2021-10-01	1115230	6016	NA	1109214	3138.93	99.8261	Delta	AY.99.2	Illumina MiSeq
hCoV-19/Brazil/RS-FIOCRUZ-61350/2021	EPI_ISL_8004525	2021-10-01	1118516	32133	NA	1086383	2913.49	99.7994	Delta	AY.99.2	Illumina MiSeq
hCoV-19/Brazil/RS-LMM65087/2021	EPI_ISL_6193688	2021-10-02	251976	16338	219300	16304	68.1	94.5	Delta	AY.100	Illumina MiSeq
hCoV-19/Brazil/RS-FIOCRUZ-61226/2021	EPI_ISL_7379454	2021-10-02	36850	344	NA	36506	1025.6	98.5386	Delta	AY.99.2	Illumina MiSeq
hCoV-19/Brazil/RS-FIOCRUZ-61353/2021	EPI_ISL_8004566	2021-10-02	1131898	3820	NA	1128078	3158.9	99.8027	Delta	AY.99.2	Illumina MiSeq
hCoV-19/Brazil/RS-FIOCRUZ-61352/2021	EPI_ISL_8004527	2021-10-02	1415298	74530	NA	1340768	3770.77	99.8562	Delta	AY.99.2	Illumina MiSeq
hCoV-19/Brazil/RS-LMM65090/2021	EPI_ISL_6193692	2021-10-03	408108	26734	354640	26712	86.2	96.8	Delta	AY.101	Illumina MiSeq
hCoV-19/Brazil/RS-FIOCRUZ-61351/2021	EPI_ISL_8004526	2021-10-03	766826	39108	NA	727718	1955.13	98.5921	Delta	AY.99.2	Illumina MiSeq
hCoV-19/Brazil/RS-FIOCRUZ-61356/2021	EPI_ISL_8004520	2021-10-04	727426	18410	NA	709016	1979.25	99.4783	Delta	AY.99.2	Illumina MiSeq
hCoV-19/Brazil/RS-FIOCRUZ-61354/2021	EPI_ISL_8004590	2021-10-04	1174972	88889	NA	1086083	2999.73	99.602	Delta	AY.99.2	Illumina MiSeq
hCoV-19/Brazil/RS-LMM65241/2021	EPI_ISL_6193700	2021-10-05	283192	19124	244944	19111	145.1	98.1	Delta	AY.100	Illumina MiSeq
hCoV-19/Brazil/RS-LMM65307/2021	EPI_ISL_6193708	2021-10-05	274882	17530	239822	17467	90.3	89.6	Delta	AY.100	Illumina MiSeq
hCoV-19/Brazil/RS-LMM65717/2021	EPI_ISL_6193411	2021-10-05	261290	18488	224314	18475	129.5	98.5	Delta	AY.99.2	Illumina MiSeq
hCoV-19/Brazil/RS-LMM65718/2021	EPI_ISL_6193737	2021-10-05	401658	28776	344106	28746	94.7	99.2	Delta	AY.99.2	Illumina MiSeq
hCoV-19/Brazil/RS-LMM65731/2021	EPI_ISL_6193470	2021-10-05	332162	24010	284142	23915	43.2	98	Delta	AY.99.2	Illumina MiSeq
hCoV-19/Brazil/RS-LMM65733/2021	EPI_ISL_6193481	2021-10-05	196938	13721	169496	13715	71.2	98.8	Delta	AY.99.2	Illumina MiSeq
hCoV-19/Brazil/RS-FIOCRUZ-61227/2021	EPI_ISL_7379455	2021-10-05	15918	271	NA	15647	443.85	98.1607	Delta	AY.101	Illumina MiSeq
hCoV-19/Brazil/RS-FIOCRUZ-61228/2021	EPI_ISL_7379456	2021-10-05	21066	820	NA	20246	574.698	98.5854	Delta	AY.101	Illumina MiSeq
hCoV-19/Brazil/RS-FIOCRUZ-61357/2021	EPI_ISL_8004503	2021-10-05	832016	3998	NA	828018	2329.37	99.7157	Delta	AY.101	Illumina MiSeq
hCoV-19/Brazil/RS-FIOCRUZ-61360/2021	EPI_ISL_8004544	2021-10-05	915958	129234	NA	786724	2209.43	99.1506	Delta	AY.99.2	Illumina MiSeq
hCoV-19/Brazil/RS-FIOCRUZ-61359/2021	EPI_ISL_8004584	2021-10-05	1146828	6699	NA	1140129	3187.38	99.7224	Delta	AY.99.2	Illumina MiSeq
hCoV-19/Brazil/RS-FIOCRUZ-61358/2021	EPI_ISL_8004583	2021-10-05	1338840	22429	NA	1316411	3630.36	99.7358	Delta	AY.99.2	Illumina MiSeq
hCoV-19/Brazil/RS-LMM65346/2021	EPI_ISL_6193715	2021-10-06	152862	9911	133040	9902	95.2	97.4	Delta	AY.100	Illumina MiSeq
hCoV-19/Brazil/RS-LMM65719/2021	EPI_ISL_6193417	2021-10-06	175890	10187	155516	10182	19.8	98.9	Delta	AY.99.2	Illumina MiSeq
hCoV-19/Brazil/RS-LMM65734/2021	EPI_ISL_6193485	2021-10-06	197366	13544	170278	13535	69.5	97.8	Delta	AY.99.2	Illumina MiSeq
hCoV-19/Brazil/RS-LMM66058/2021	EPI_ISL_6193596	2021-10-06	339070	22399	294272	22199	106.2	96.1	Delta	AY.99.2	Illumina MiSeq
hCoV-19/Brazil/RS-FIOCRUZ-61363/2021	EPI_ISL_8004524	2021-10-06	803042	212833	NA	590209	1530.19	99.2576	Delta	AY.99.2	Illumina MiSeq
hCoV-19/Brazil/RS-FIOCRUZ-61361/2021	EPI_ISL_8004528	2021-10-06	951680	39978	NA	911702	2531.51	99.786	Delta	AY.99.2	Illumina MiSeq
hCoV-19/Brazil/RS-FIOCRUZ-61366/2021	EPI_ISL_8004579	2021-10-06	1062672	6573	NA	1056099	2916.66	98.9499	Delta	AY.99.2	Illumina MiSeq
hCoV-19/Brazil/RS-FIOCRUZ-61364/2021	EPI_ISL_8004585	2021-10-06	1145150	17787	NA	1127363	3196.71	99.8428	Delta	AY.101	Illumina MiSeq
hCoV-19/Brazil/RS-FIOCRUZ-61414/2021	EPI_ISL_8004586	2021-10-06	2160332	14909	NA	2145423	6056.42	99.8997	Delta	AY.99.2	Illumina MiSeq
hCoV-19/Brazil/RS-LMM65720/2021	EPI_ISL_6193745	2021-10-07	237946	15213	207520	15200	67.5	97.9	Delta	AY.99.2	Illumina MiSeq
hCoV-19/Brazil/RS-FIOCRUZ-61369/2021	EPI_ISL_8004504	2021-10-07	796086	247380	NA	548706	1520.31	99.4047	Delta	AY.99.2	Illumina MiSeq
hCoV-19/Brazil/RS-FIOCRUZ-61365/2021	EPI_ISL_8004529	2021-10-07	959398	32891	NA	926507	2528.84	99.699	Delta	AY.99.2	Illumina MiSeq
hCoV-19/Brazil/RS-FIOCRUZ-61367/2021	EPI_ISL_8004557	2021-10-07	1142366	26447	NA	1115919	3027.6	99.6121	Delta	AY.101	Illumina MiSeq
hCoV-19/Brazil/RS-FIOCRUZ-61413/2021	EPI_ISL_8004522	2021-10-07	1266674	14556	NA	1252118	3529.24	99.796	Delta	AY.99.2	Illumina MiSeq
hCoV-19/Brazil/RS-FIOCRUZ-61399/2021	EPI_ISL_8004498	2021-10-07	1545986	11733	NA	1534253	4307.58	99.796	Delta	AY.99.2	Illumina MiSeq
hCoV-19/Brazil/RS-LMM65721/2021	EPI_ISL_6193422	2021-10-08	282312	21370	239572	21352	77.9	98.1	Delta	AY.99.2	Illumina MiSeq
hCoV-19/Brazil/RS-LMM65722/2021	EPI_ISL_6193860	2021-10-08	2028258	13556	175716	135746	85.6	98.2	Delta	AY.99.2	Illumina MiSeq
hCoV-19/Brazil/RS-FIOCRUZ-61415/2021	EPI_ISL_8004574	2021-10-08	917614	25158	NA	892456	2520.72	99.8462	Delta	AY.99.2	Illumina MiSeq
hCoV-19/Brazil/RS-FIOCRUZ-61420/2021	EPI_ISL_8004512	2021-10-08	1165378	159697	NA	1005681	2853.98	99.8161	Delta	AY.43.1	Illumina MiSeq
hCoV-19/Brazil/RS-FIOCRUZ-61418/2021	EPI_ISL_8004538	2021-10-08	1254796	18952	NA	1235844	3492.87	99.8796	Delta	AY.99.2	Illumina MiSeq
hCoV-19/Brazil/RS-FIOCRUZ-61416/2021	EPI_ISL_8004530	2021-10-08	1406130	6582	NA	1399548	3943.35	99.7157	Delta	AY.99.2	Illumina MiSeq
hCoV-19/Brazil/CV42949/2021	EPI_ISL_18311608	2021-10-08	19748	NA	NA	10362	128	88.9	Delta	AY.99.2	Nanopore MinION
hCoV-19/Brazil/0001/2021	EPI_ISL_18311381	2021-10-08	164750	NA	NA	NA	NA	NA	Delta	AY.99.2	Nanopore MinION
hCoV-19/Brazil/RS-FIOCRUZ-61417/2021	EPI_ISL_8004531	2021-10-09	855238	23527	NA	831711	2370.49	99.7659	Delta	AY.99.2	Illumina MiSeq
hCoV-19/Brazil/RS-FIOCRUZ-61426/2021	EPI_ISL_8004548	2021-10-09	901936	292505	NA	609431	1710.75	99.8228	Delta	AY.99.2	Illumina MiSeq
hCoV-19/Brazil/RS-FIOCRUZ-61421/2021	EPI_ISL_8004580	2021-10-09	1047910	16988	NA	1030922	2910.26	99.7893	Delta	AY.99.2	Illumina MiSeq
hCoV-19/Brazil/RS-FIOCRUZ-61371/2021	EPI_ISL_8004567	2021-10-09	1139256	116871	NA	1022385	2841.09	99.7024	Delta	AY.99.2	Illumina MiSeq
hCoV-19/Brazil/RS-FIOCRUZ-61397/2021	EPI_ISL_8004523	2021-10-09	1314974	6087	NA	1308887	3603.13	99.8228	Delta	AY.99.2	Illumina MiSeq
hCoV-19/Brazil/315-65997-612/2021	EPI_ISL_18311491	2021-10-09	266429	NA	NA	257612	3203.66	98.6	Gamma	P.1	Nanopore MinION
hCoV-19/Brazil/9082/2021	EPI_ISL_18311542	2021-10-09	292790	NA	NA	282389	3418	97.6	Delta	AY.99.2	Nanopore MinION
hCoV-19/Brazil/9030/2021	EPI_ISL_18311539	2021-10-09	296506	NA	NA	284911	3443	97.6	Delta	AY.99.2	Nanopore MinION
hCoV-19/Brazil/9066/2021	EPI_ISL_18311541	2021-10-09	342880	NA	NA	332060	3868	97.6	Delta	AY.99.2	Nanopore MinION
hCoV-19/Brazil/505-65997-610/2021	EPI_ISL_18311509	2021-10-09	381892	NA	NA	369083	4100	99.5	Gamma	P.1.2	Nanopore MinION
hCoV-19/Brazil/CV43066/2021	EPI_ISL_18311610	2021-11-08	107259	NA	NA	102758	1318	89.8	Gamma	P.1	Nanopore MinION
hCoV-19/Brazil/CV44697/2021	EPI_ISL_18311632	2021-11-09	110535	NA	NA	99089	1251	97.6	Gamma	P.1	Nanopore MinION
hCoV-19/Brazil/CV40344/2021	EPI_ISL_18311579	2021-12-07	127102	NA	NA	124064	1605.89	90.6	Gamma	P.1.7	Nanopore MinION
hCoV-19/Brazil/CV43081/2021	EPI_ISL_18311611	2021-12-08	69672	NA	NA	66670	1251	95.3	Gamma	P.1.2	Nanopore MinION
hCoV-19/Brazil/CV43202/2021	EPI_ISL_18311612	2021-12-08	70285	NA	NA	59024	711	91.9	Delta	AY.99.2	Nanopore MinION
hCoV-19/Brazil/870225/2021	EPI_ISL_18311525	2021-12-08	85623	NA	NA	80891	1035	82.9	Gamma	P.1	Nanopore MinION
hCoV-19/Brazil/869909/2021	EPI_ISL_18311524	2021-12-08	91972	NA	NA	78952	1059	75.1	Gamma	P.1	Nanopore MinION
hCoV-19/Brazil/315-65999-110/2021	EPI_ISL_18311492	2021-12-09	215072	NA	NA	207347	2628.49	97.6	Delta	AY.99.2	Nanopore MinION
hCoV-19/Brazil/050-65999-155/2021	EPI_ISL_18311396	2021-12-09	245442	NA	NA	236855	2971	97.6	Delta	AY.101	Nanopore MinION
hCoV-19/Brazil/315-65999-141/2021	EPI_ISL_18311493	2021-12-09	276857	NA	NA	262571	3189.94	97.6	Delta	AY.101	Nanopore MinION
hCoV-19/Brazil/050-65999-117/2021	EPI_ISL_18311395	2021-12-09	278622	NA	NA	269195	3333	97.6	Delta	AY.99.2	Nanopore MinION
hCoV-19/Brazil/315-65999-145/2021	EPI_ISL_18311494	2021-12-09	290485	NA	NA	280739	3450	97.6	Delta	AY.101	Nanopore MinION
hCoV-19/Brazil/050-65999-199/2021	EPI_ISL_18311397	2021-12-09	296527	NA	NA	279592	3504	97.6	Delta	AY.99.2	Nanopore MinION
hCoV-19/Brazil/211-65999-61/2021	EPI_ISL_18311467	2021-12-09	314140	NA	NA	286180	3643	97.6	Delta	AY.43.2	Nanopore MinION
hCoV-19/Brazil/064-65998-547/2021	EPI_ISL_18311417	2021-12-09	326996	NA	NA	316167	3754	97.6	Delta	AY.99.2	Nanopore MinION
