# Supplementary material for: Introduction, Dispersal, and Predominance of SARS-CoV-2 Delta Variant in Rio Grande do Sul, Brazil: A Retrospective Analysis
Source: Microorganisms. 2023 Dec 7;11(12):2938. doi: 10.3390/microorganisms11122938 (PMC10745878; doi:10.3390/microorganisms11122938)
Supplement: Supplementary file 1 [file microorganisms-11-02938-s001.zip › Table S3.xlsx]

## Sheet: Todas as sequências SE 24-40
GISAID EPICODE	STRAIN	DATE	EPIDEMIOLOGICAL WEEK	LOCATION	HEALTH MICROREGION	AGE	SEX	NEXTSTRAIN	PANGO LINEAGE
EPI_ISL_2982777	hCoV-19/Brazil/RS-FIOCRUZ-33256/2021	2021-06-14	24	Alegrete	Fronteira Oeste	90	Male	Gamma	P.1
EPI_ISL_2982802	hCoV-19/Brazil/RS-FIOCRUZ-33283/2021	2021-06-14	24	Bagé	Pampa	90	Female	Gamma	P.1
EPI_ISL_2982806	hCoV-19/Brazil/RS-FIOCRUZ-33287/2021	2021-06-14	24	Mostardas	Bons Ventos	2	Female	Gamma	P.1
EPI_ISL_2982808	hCoV-19/Brazil/RS-FIOCRUZ-33289/2021	2021-06-14	24	Sapiranga	Vale dos Sinos	55	Male	Gamma	P.1
EPI_ISL_2982823	hCoV-19/Brazil/RS-FIOCRUZ-33306/2021	2021-06-14	24	Esteio	Vale do Caí/ Metropolitana	24	Female	Gamma	P.1.2
EPI_ISL_2982824	hCoV-19/Brazil/RS-FIOCRUZ-33307/2021	2021-06-14	24	Bagé	Pampa	40	Female	Gamma	P.1
EPI_ISL_2982825	hCoV-19/Brazil/RS-FIOCRUZ-33308/2021	2021-06-15	24	Bagé	Pampa	42	Male	Gamma	P.1.2
EPI_ISL_2982826	hCoV-19/Brazil/RS-FIOCRUZ-33309/2021	2021-06-15	24	Camaquã	Carbonífera/ Costa Doce	55	Male	Gamma	P.1
EPI_ISL_2982827	hCoV-19/Brazil/RS-FIOCRUZ-33310/2021	2021-06-16	24	Porto Alegre	Capital/ Vale do Gravataí	75	Female	Gamma	P.1
EPI_ISL_2982830	hCoV-19/Brazil/RS-FIOCRUZ-33313/2021	2021-06-16	24	Arroio dos Ratos	Carbonífera/ Costa Doce	74	Male	Gamma	P.1
EPI_ISL_3873666	hCoV-19/Brazil/RS-LMM61973/2021	2021-06-16	24	Restinga Seca	Verdes Campos	27	Female	Gamma	P.1
EPI_ISL_2982828	hCoV-19/Brazil/RS-FIOCRUZ-33311/2021	2021-06-17	24	Passo Fundo	Região do Planalto	64	Male	Gamma	P.1
EPI_ISL_3456061	hCoV-19/Brazil/RS-LMM58968/2021	2021-06-17	24	Garibaldi	Vinhedos e Basalto	43	Male	Delta	AY.101
EPI_ISL_3456062	hCoV-19/Brazil/RS-LMM58980/2021	2021-06-17	24	Garibaldi	Vinhedos e Basalto	37	Female	Delta	AY.101
EPI_ISL_3456069	hCoV-19/Brazil/RS-LMM60258/2021	2021-06-17	24	Porto Alegre	Capital/ Vale do Gravataí	33	Male	Gamma	P.1
EPI_ISL_2982829	hCoV-19/Brazil/RS-FIOCRUZ-33312/2021	2021-06-18	24	Alvorada	Capital/ Vale do Gravataí	46	Female	Gamma	P.1
EPI_ISL_3456068	hCoV-19/Brazil/RS-LMM60257/2021	2021-06-18	24	Maceió		43	Male	Gamma	P.1
EPI_ISL_3873661	hCoV-19/Brazil/RS-LMM61969/2021	2021-06-19	24	Porto Alegre	Capital/ Vale do Gravataí	58	Female	Gamma	P.1
EPI_ISL_3456064	hCoV-19/Brazil/RS-LMM60252/2021	2021-06-20	25	Porto Alegre	Capital/ Vale do Gravataí	44	Female	Gamma	P.1
EPI_ISL_3456065	hCoV-19/Brazil/RS-LMM60253/2021	2021-06-20	25	Brasilia		25	Male	Gamma	P.1.7
EPI_ISL_3456066	hCoV-19/Brazil/RS-LMM60254/2021	2021-06-20	25	Porto Alegre	Capital/ Vale do Gravataí	12	Female	Gamma	P.1
EPI_ISL_3456067	hCoV-19/Brazil/RS-LMM60255/2021	2021-06-20	25	Sombrio		36	Male	Gamma	P.1
EPI_ISL_3456070	hCoV-19/Brazil/RS-LMM60259/2021	2021-06-20	25	Porto Alegre	Capital/ Vale do Gravataí	43	Male	Gamma	P.1
EPI_ISL_3539956	hCoV-19/Brazil/RS-FIOCRUZ-42077/2021	2021-06-22	25	Santo Ângelo	Sete Povos das Missões	unknown	Male	Gamma	P.1
EPI_ISL_3539946	hCoV-19/Brazil/RS-FIOCRUZ-42037/2021	2021-06-23	25	Novo Hamburgo	Vale dos Sinos	unknown	Male	Gamma	P.1
EPI_ISL_3539940	hCoV-19/Brazil/RS-FIOCRUZ-42068/2021	2021-06-23	25	Sapucaia do Sul	Vale do Caí/ Metropolitana	unknown	Female	Gamma	P.1
EPI_ISL_3456063	hCoV-19/Brazil/RS-LMM59307/2021	2021-06-23	25	São Sebastião do Caí	Vale do Caí/ Metropolitana	34	Male	Gamma	P.1
EPI_ISL_4051963	hCoV-19/Brazil/RS-LMM61974/2021	2021-06-23	25	Porto Alegre	Capital/ Vale do Gravataí	72	Female	Gamma	P.1
EPI_ISL_3539942	hCoV-19/Brazil/RS-FIOCRUZ-42034/2021	2021-06-24	25	Gravataí	Capital/ Vale do Gravataí	unknown	Male	Gamma	P.1
EPI_ISL_3539955	hCoV-19/Brazil/RS-FIOCRUZ-42036/2021	2021-06-24	25	Tapes	Carbonífera/ Costa Doce	unknown	Female	Gamma	P.1.2
EPI_ISL_3539939	hCoV-19/Brazil/RS-FIOCRUZ-42038/2021	2021-06-24	25	Nova Hartz	Vale dos Sinos	unknown	Female	Gamma	P.1
EPI_ISL_3539954	hCoV-19/Brazil/RS-FIOCRUZ-42039/2021	2021-06-24	25	Sapucaia do Sul	Vale do Caí/ Metropolitana	unknown	Female	Gamma	P.1
EPI_ISL_3539958	hCoV-19/Brazil/RS-FIOCRUZ-42041/2021	2021-06-24	25	Novo Hamburgo	Vale dos Sinos	unknown	Male	Gamma	P.1
EPI_ISL_3539963	hCoV-19/Brazil/RS-FIOCRUZ-42053/2021	2021-06-24	25	Arroio dos Ratos	Carbonífera/ Costa Doce	unknown	Male	Gamma	P.1
EPI_ISL_3539967	hCoV-19/Brazil/RS-FIOCRUZ-42054/2021	2021-06-24	25	Porto Alegre	Capital/ Vale do Gravataí	unknown	Female	Gamma	P.1
EPI_ISL_3539965	hCoV-19/Brazil/RS-FIOCRUZ-42055/2021	2021-06-24	25	Cachoeirinha	Capital/ Vale do Gravataí	unknown	Female	Gamma	P.1
EPI_ISL_3539950	hCoV-19/Brazil/RS-FIOCRUZ-42056/2021	2021-06-24	25	Porto Alegre	Capital/ Vale do Gravataí	unknown	Female	Gamma	P.1
EPI_ISL_3539941	hCoV-19/Brazil/RS-FIOCRUZ-42058/2021	2021-06-24	25	Terra de Areia	Belas Praias	unknown	Female	Gamma	P.1
EPI_ISL_3539952	hCoV-19/Brazil/RS-FIOCRUZ-42063/2021	2021-06-24	25	Imigrante	Vale da Luz	unknown	Male	Gamma	P.1
EPI_ISL_3539969	hCoV-19/Brazil/RS-FIOCRUZ-42066/2021	2021-06-24	25	Cachoeirinha	Capital/ Vale do Gravataí	unknown	Male	Gamma	P.1.2
EPI_ISL_3539949	hCoV-19/Brazil/RS-FIOCRUZ-42073/2021	2021-06-24	25	Sertão Santana	Carbonífera/ Costa Doce	unknown	Female	Gamma	P.1
EPI_ISL_3539943	hCoV-19/Brazil/RS-FIOCRUZ-42074/2021	2021-06-24	25	São Pedro da Serra	Vale do Caí/ Metropolitana	unknown	Female	Gamma	P.1
EPI_ISL_3539947	hCoV-19/Brazil/RS-FIOCRUZ-42075/2021	2021-06-24	25	Canoas	Vale do Caí/ Metropolitana	unknown	Female	Gamma	P.1
EPI_ISL_3539944	hCoV-19/Brazil/RS-FIOCRUZ-42076/2021	2021-06-24	25	São Pedro da Serra	Vale do Caí/ Metropolitana	unknown	Male	Gamma	P.1
EPI_ISL_3539948	hCoV-19/Brazil/RS-FIOCRUZ-42078/2021	2021-06-24	25	Teutônia	Vale da Luz	unknown	Male	Gamma	P.1
EPI_ISL_3539945	hCoV-19/Brazil/RS-FIOCRUZ-42079/2021	2021-06-24	25	Osório	Bons Ventos	unknown	Male	Gamma	P.1
EPI_ISL_3539957	hCoV-19/Brazil/RS-FIOCRUZ-42080/2021	2021-06-24	25	Charqueadas	Carbonífera/ Costa Doce	unknown	Female	Gamma	P.1
EPI_ISL_3539964	hCoV-19/Brazil/RS-FIOCRUZ-42081/2021	2021-06-24	25	Cachoeirinha	Capital/ Vale do Gravataí	unknown	Male	Gamma	P.1
EPI_ISL_3539938	hCoV-19/Brazil/RS-FIOCRUZ-42083/2021	2021-06-24	25	Imbé	Bons Ventos	unknown	Female	Gamma	P.1
EPI_ISL_4061391	hCoV-19/Brazil/RS-FIOCRUZ-45155/2021	2021-06-24	25	Guaíba	Carbonífera/ Costa Doce	69	Female	Gamma	P.1
EPI_ISL_3539953	hCoV-19/Brazil/RS-FIOCRUZ-42040/2021	2021-06-25	25	Nova Hartz	Vale dos Sinos	unknown	Male	Gamma	P.1
EPI_ISL_3539971	hCoV-19/Brazil/RS-FIOCRUZ-42043/2021	2021-06-25	25	Santa Rosa	Fronteira Noroeste	unknown	Male	Gamma	P.1
EPI_ISL_3539951	hCoV-19/Brazil/RS-FIOCRUZ-42044/2021	2021-06-25	25	Novo Hamburgo	Vale dos Sinos	unknown	Male	Gamma	P.1
EPI_ISL_3539972	hCoV-19/Brazil/RS-FIOCRUZ-42045/2021	2021-06-25	25	São Borja	Sete Povos das Missões	unknown	Male	Gamma	P.1
EPI_ISL_3539961	hCoV-19/Brazil/RS-FIOCRUZ-42046/2021	2021-06-25	25	Santo Antônio das Missões	Sete Povos das Missões	unknown	Female	Gamma	P.1
EPI_ISL_3539974	hCoV-19/Brazil/RS-FIOCRUZ-42047/2021	2021-06-25	25	Paverama	Vale da Luz	unknown	Male	Gamma	P.1
EPI_ISL_3539973	hCoV-19/Brazil/RS-FIOCRUZ-42049/2021	2021-06-25	25	São Borja	Sete Povos das Missões	unknown	Male	Gamma	P.1
EPI_ISL_3539968	hCoV-19/Brazil/RS-FIOCRUZ-42057/2021	2021-06-25	25	Porto Alegre	Capital/ Vale do Gravataí	unknown	Male	Gamma	P.1
EPI_ISL_3539970	hCoV-19/Brazil/RS-FIOCRUZ-42064/2021	2021-06-25	25	Santa Rosa	Fronteira Noroeste	unknown	Female	Gamma	P.1
EPI_ISL_3539962	hCoV-19/Brazil/RS-FIOCRUZ-42065/2021	2021-06-25	25	São Borja	Sete Povos das Missões	unknown	Male	Gamma	P.1
EPI_ISL_3539959	hCoV-19/Brazil/RS-FIOCRUZ-42067/2021	2021-06-25	25	São Luiz Gonzaga	Sete Povos das Missões	unknown	Female	Gamma	P.1.2
EPI_ISL_3539960	hCoV-19/Brazil/RS-FIOCRUZ-42070/2021	2021-06-25	25	Caibaté	Sete Povos das Missões	unknown	Male	Gamma	P.1.2
EPI_ISL_3539966	hCoV-19/Brazil/RS-FIOCRUZ-42082/2021	2021-06-25	25	Nova Santa Rita	Vale do Caí/ Metropolitana	unknown	Female	Gamma	P.1
EPI_ISL_3539991	hCoV-19/Brazil/RS-FIOCRUZ-42105/2021	2021-06-25	25	Novo Hamburgo	Vale dos Sinos	unknown	Male	Gamma	P.1
EPI_ISL_3539846	hCoV-19/Brazil/RS-FIOCRUZ-42124/2021	2021-06-25	25	Guaíba	Carbonífera/ Costa Doce	unknown	Male	Gamma	P.1
EPI_ISL_3873665	hCoV-19/Brazil/RS-LMM61971/2021	2021-06-25	25	Porto Alegre	Capital/ Vale do Gravataí	47	Female	Gamma	P.1
EPI_ISL_3539979	hCoV-19/Brazil/RS-FIOCRUZ-42089/2021	2021-06-26	25	Alvorada	Capital/ Vale do Gravataí	unknown	Male	Gamma	P.1
EPI_ISL_3539977	hCoV-19/Brazil/RS-FIOCRUZ-42090/2021	2021-06-26	25	Viamão	Capital/ Vale do Gravataí	unknown	Female	Gamma	P.1
EPI_ISL_3873663	hCoV-19/Brazil/RS-LMM61970/2021	2021-06-26	25	Dom Pedro de Alcântara	Belas Praias	52	Female	Gamma	P.1
EPI_ISL_3539975	hCoV-19/Brazil/RS-FIOCRUZ-42088/2021	2021-06-27	26	Nova Hartz	Vale dos Sinos	26	Male	Gamma	P.1
EPI_ISL_3832413	hCoV-19/Brazil/RS-FIOCRUZ-45164/2021	2021-06-27	26	Dom Pedrito	Pampa	84	Male	Gamma	P.1
EPI_ISL_3539978	hCoV-19/Brazil/RS-FIOCRUZ-42091/2021	2021-06-28	26	Gravataí	Capital/ Vale do Gravataí	46	Male	Gamma	P.1
EPI_ISL_3539985	hCoV-19/Brazil/RS-FIOCRUZ-42093/2021	2021-06-28	26	Cachoeirinha	Capital/ Vale do Gravataí	64	Male	Gamma	P.1
EPI_ISL_3539981	hCoV-19/Brazil/RS-FIOCRUZ-42094/2021	2021-06-28	26	Sapucaia do Sul	Vale do Caí/ Metropolitana	55	Male	Gamma	P.1.2
EPI_ISL_3539989	hCoV-19/Brazil/RS-FIOCRUZ-42095/2021	2021-06-28	26	Viamão	Capital/ Vale do Gravataí	10	Female	Gamma	P.1
EPI_ISL_3539993	hCoV-19/Brazil/RS-FIOCRUZ-42096/2021	2021-06-28	26	Viamão	Capital/ Vale do Gravataí	28	Female	Gamma	P.1
EPI_ISL_3539992	hCoV-19/Brazil/RS-FIOCRUZ-42098/2021	2021-06-28	26	Viamão	Capital/ Vale do Gravataí	45	Female	Gamma	P.1
EPI_ISL_3539986	hCoV-19/Brazil/RS-FIOCRUZ-42099/2021	2021-06-28	26	Viamão	Capital/ Vale do Gravataí	67	Female	Gamma	P.1
EPI_ISL_3539994	hCoV-19/Brazil/RS-FIOCRUZ-42100/2021	2021-06-28	26	Viamão	Capital/ Vale do Gravataí	59	Female	Gamma	P.1
EPI_ISL_3539983	hCoV-19/Brazil/RS-FIOCRUZ-42101/2021	2021-06-28	26	Ivoti	Vale dos Sinos	24	Female	Gamma	P.1.2
EPI_ISL_3539995	hCoV-19/Brazil/RS-FIOCRUZ-42102/2021	2021-06-28	26	Viamão	Capital/ Vale do Gravataí	11	Female	Gamma	P.1
EPI_ISL_3539768	hCoV-19/Brazil/RS-FIOCRUZ-42104/2021	2021-06-28	26	Gravataí	Capital/ Vale do Gravataí	43	Male	Gamma	P.1
EPI_ISL_3539976	hCoV-19/Brazil/RS-FIOCRUZ-42113/2021	2021-06-28	26	Cruz Alta	Portal das Missões	48	Female	Gamma	P.1
EPI_ISL_3539980	hCoV-19/Brazil/RS-FIOCRUZ-42114/2021	2021-06-28	26	Porto Alegre	Capital/ Vale do Gravataí	61	Female	Gamma	P.1
EPI_ISL_3539990	hCoV-19/Brazil/RS-FIOCRUZ-42115/2021	2021-06-28	26	Porto Alegre	Capital/ Vale do Gravataí	75	Male	Gamma	P.1
EPI_ISL_3539988	hCoV-19/Brazil/RS-FIOCRUZ-42116/2021	2021-06-28	26	Viamão	Capital/ Vale do Gravataí	13	Female	Gamma	P.1
EPI_ISL_3539848	hCoV-19/Brazil/RS-FIOCRUZ-42117/2021	2021-06-28	26	Viamão	Capital/ Vale do Gravataí	54	Female	Gamma	P.1
EPI_ISL_3539841	hCoV-19/Brazil/RS-FIOCRUZ-42118/2021	2021-06-28	26	Passo Fundo	Região do Planalto	37	Female	Gamma	P.1
EPI_ISL_3539855	hCoV-19/Brazil/RS-FIOCRUZ-42119/2021	2021-06-28	26	Viamão	Capital/ Vale do Gravataí	42	Female	Gamma	P.1
EPI_ISL_3539847	hCoV-19/Brazil/RS-FIOCRUZ-42121/2021	2021-06-28	26	Esteio	Vale do Caí/ Metropolitana	75	Female	Gamma	P.1
EPI_ISL_3539843	hCoV-19/Brazil/RS-FIOCRUZ-42122/2021	2021-06-28	26	Tramandaí	Bons Ventos	61	Male	Gamma	P.1
EPI_ISL_3539861	hCoV-19/Brazil/RS-FIOCRUZ-42123/2021	2021-06-28	26	Novo Hamburgo	Vale dos Sinos	34	Male	Gamma	P.1
EPI_ISL_3539851	hCoV-19/Brazil/RS-FIOCRUZ-42125/2021	2021-06-28	26	Cachoeirinha	Capital/ Vale do Gravataí	25	Male	Gamma	P.1
EPI_ISL_3539852	hCoV-19/Brazil/RS-FIOCRUZ-42126/2021	2021-06-28	26	Cachoeirinha	Capital/ Vale do Gravataí	45	Male	Gamma	P.1
EPI_ISL_3539858	hCoV-19/Brazil/RS-FIOCRUZ-42127/2021	2021-06-28	26	Cachoeirinha	Capital/ Vale do Gravataí	27	Male	Gamma	P.1
EPI_ISL_3539857	hCoV-19/Brazil/RS-FIOCRUZ-42128/2021	2021-06-28	26	Cachoeirinha	Capital/ Vale do Gravataí	89	Male	Alpha	B.1.1.7
EPI_ISL_3539844	hCoV-19/Brazil/RS-FIOCRUZ-42129/2021	2021-06-28	26	Sapiranga	Vale dos Sinos	75	Female	Gamma	P.1.10
EPI_ISL_3539859	hCoV-19/Brazil/RS-FIOCRUZ-42130/2021	2021-06-28	26	Cachoeirinha	Capital/ Vale do Gravataí	37	Female	Gamma	P.1
EPI_ISL_3539849	hCoV-19/Brazil/RS-FIOCRUZ-42131/2021	2021-06-28	26	Guaíba	Carbonífera/ Costa Doce	44	Male	Gamma	P.1
EPI_ISL_3539842	hCoV-19/Brazil/RS-FIOCRUZ-42132/2021	2021-06-28	26	Itaqui	Fronteira Oeste	40	Female	Gamma	P.1
EPI_ISL_3539853	hCoV-19/Brazil/RS-FIOCRUZ-42134/2021	2021-06-28	26	Canoas	Vale do Caí/ Metropolitana	55	Male	Gamma	P.1
EPI_ISL_3539860	hCoV-19/Brazil/RS-FIOCRUZ-42135/2021	2021-06-28	26	Canoas	Vale do Caí/ Metropolitana	61	Female	Gamma	P.1.2
EPI_ISL_3539862	hCoV-19/Brazil/RS-FIOCRUZ-42136/2021	2021-06-28	26	Canoas	Vale do Caí/ Metropolitana	85	Male	Gamma	P.1.2
EPI_ISL_3539863	hCoV-19/Brazil/RS-FIOCRUZ-42137/2021	2021-06-28	26	Canoas	Vale do Caí/ Metropolitana	21	Female	Gamma	P.1
EPI_ISL_3539840	hCoV-19/Brazil/RS-FIOCRUZ-42138/2021	2021-06-28	26	Passo Fundo	Região do Planalto	44	Female	Gamma	P.1
EPI_ISL_3539864	hCoV-19/Brazil/RS-FIOCRUZ-42150/2021	2021-06-28	26	Sapucaia do Sul	Vale do Caí/ Metropolitana	46	Female	Gamma	P.1
EPI_ISL_3539865	hCoV-19/Brazil/RS-FIOCRUZ-42154/2021	2021-06-28	26	Sapucaia do Sul	Vale do Caí/ Metropolitana	33	Male	Gamma	P.1
EPI_ISL_3539878	hCoV-19/Brazil/RS-FIOCRUZ-42161/2021	2021-06-28	26	Sapucaia do Sul	Vale do Caí/ Metropolitana	57	Male	Gamma	P.1
EPI_ISL_3539870	hCoV-19/Brazil/RS-FIOCRUZ-42170/2021	2021-06-28	26	Santa Rosa	Fronteira Noroeste	51	Male	Gamma	P.1
EPI_ISL_3539869	hCoV-19/Brazil/RS-FIOCRUZ-42171/2021	2021-06-28	26	Santa Rosa	Fronteira Noroeste	35	Male	Gamma	P.1
EPI_ISL_3539866	hCoV-19/Brazil/RS-FIOCRUZ-42173/2021	2021-06-28	26	Santa Rosa	Fronteira Noroeste	37	Female	Lambda	C.37
EPI_ISL_3460248	hCoV-19/Brazil/RS-LMM60260/2021	2021-06-28	26	Porto Alegre	Capital/ Vale do Gravataí	20	Female	Delta	AY.99.2
EPI_ISL_3539767	hCoV-19/Brazil/RS-FIOCRUZ-38662/2021	2021-06-29	26	Cachoeirinha	Capital/ Vale do Gravataí	41	Female	Gamma	P.1
EPI_ISL_3539984	hCoV-19/Brazil/RS-FIOCRUZ-42103/2021	2021-06-29	26	Gravataí	Capital/ Vale do Gravataí	26	Female	Gamma	P.1
EPI_ISL_3539982	hCoV-19/Brazil/RS-FIOCRUZ-42107/2021	2021-06-29	26	Gravataí	Capital/ Vale do Gravataí	47	Male	Gamma	P.1.2
EPI_ISL_3539769	hCoV-19/Brazil/RS-FIOCRUZ-42109/2021	2021-06-29	26	Viamão	Capital/ Vale do Gravataí	26	Male	Gamma	P.1
EPI_ISL_3539996	hCoV-19/Brazil/RS-FIOCRUZ-42110/2021	2021-06-29	26	Arroio do Meio	Vale das Montanhas	76	Male	Gamma	P.1
EPI_ISL_3539997	hCoV-19/Brazil/RS-FIOCRUZ-42111/2021	2021-06-29	26	Arroio do Meio	Vale das Montanhas	35	Female	Gamma	P.1
EPI_ISL_3539987	hCoV-19/Brazil/RS-FIOCRUZ-42112/2021	2021-06-29	26	Gravataí	Capital/ Vale do Gravataí	54	Male	Gamma	P.1.2
EPI_ISL_3539856	hCoV-19/Brazil/RS-FIOCRUZ-42133/2021	2021-06-29	26	Canoas	Vale do Caí/ Metropolitana	43	Male	Gamma	P.1
EPI_ISL_3539884	hCoV-19/Brazil/RS-FIOCRUZ-42140/2021	2021-06-29	26	São Leopoldo	Vale dos Sinos	37	Female	Gamma	P.1
EPI_ISL_3539850	hCoV-19/Brazil/RS-FIOCRUZ-42144/2021	2021-06-29	26	Osório	Bons Ventos	46	Male	Gamma	P.1
EPI_ISL_3539872	hCoV-19/Brazil/RS-FIOCRUZ-42145/2021	2021-06-29	26	Osório	Bons Ventos	51	Male	Gamma	P.1
EPI_ISL_3539879	hCoV-19/Brazil/RS-FIOCRUZ-42146/2021	2021-06-29	26	Eldorado Do Sul	Carbonífera/ Costa Doce	36	Male	Gamma	P.1.14
EPI_ISL_3539882	hCoV-19/Brazil/RS-FIOCRUZ-42147/2021	2021-06-29	26	Viamão	Capital/ Vale do Gravataí	41	Female	Gamma	P.1
EPI_ISL_3539890	hCoV-19/Brazil/RS-FIOCRUZ-42148/2021	2021-06-29	26	Ivoti	Vale dos Sinos	24	Female	Gamma	P.1.2
EPI_ISL_3539886	hCoV-19/Brazil/RS-FIOCRUZ-42149/2021	2021-06-29	26	Ivoti	Vale dos Sinos	57	Male	Gamma	P.1
EPI_ISL_3539899	hCoV-19/Brazil/RS-FIOCRUZ-42151/2021	2021-06-29	26	Viamão	Capital/ Vale do Gravataí	54	Male	Gamma	P.1
EPI_ISL_3539897	hCoV-19/Brazil/RS-FIOCRUZ-42152/2021	2021-06-29	26	Viamão	Capital/ Vale do Gravataí	14	Male	Gamma	P.1
EPI_ISL_3539898	hCoV-19/Brazil/RS-FIOCRUZ-42153/2021	2021-06-29	26	Viamão	Capital/ Vale do Gravataí	54	Female	Gamma	P.1
EPI_ISL_3539867	hCoV-19/Brazil/RS-FIOCRUZ-42155/2021	2021-06-29	26	Sapucaia do Sul	Vale do Caí/ Metropolitana	41	Male	Gamma	P.1
EPI_ISL_3539896	hCoV-19/Brazil/RS-FIOCRUZ-42156/2021	2021-06-29	26	Viamão	Capital/ Vale do Gravataí	37	Female	Gamma	P.1
EPI_ISL_3539868	hCoV-19/Brazil/RS-FIOCRUZ-42157/2021	2021-06-29	26	Sapucaia do Sul	Vale do Caí/ Metropolitana	25	Female	Gamma	P.1
EPI_ISL_3539893	hCoV-19/Brazil/RS-FIOCRUZ-42159/2021	2021-06-29	26	Triunfo	Vale do Caí/ Metropolitana	48	Female	Gamma	P.1
EPI_ISL_3539873	hCoV-19/Brazil/RS-FIOCRUZ-42160/2021	2021-06-29	26	São Gabriel	Fronteira Oeste	44	Female	Gamma	P.1
EPI_ISL_3539881	hCoV-19/Brazil/RS-FIOCRUZ-42167/2021	2021-06-29	26	Santo Ângelo	Sete Povos das Missões	43	Female	Gamma	P.1
EPI_ISL_3539880	hCoV-19/Brazil/RS-FIOCRUZ-42169/2021	2021-06-29	26	Montenegro	Vale do Caí/ Metropolitana	43	Female	Gamma	P.1
EPI_ISL_3539871	hCoV-19/Brazil/RS-FIOCRUZ-42172/2021	2021-06-29	26	Santa Rosa	Fronteira Noroeste	13	Male	Gamma	P.1
EPI_ISL_3539854	hCoV-19/Brazil/RS-FIOCRUZ-42174/2021	2021-06-29	26	Marques de Souza	Vale das Montanhas	60	Female	Gamma	P.1.14
EPI_ISL_3539877	hCoV-19/Brazil/RS-FIOCRUZ-42175/2021	2021-06-29	26	Farroupilha	Uvas e Vales	29	Male	Gamma	P.1
EPI_ISL_3539887	hCoV-19/Brazil/RS-FIOCRUZ-42177/2021	2021-06-29	26	Novo Hamburgo	Vale dos Sinos	34	Female	Gamma	P.1
EPI_ISL_3539888	hCoV-19/Brazil/RS-FIOCRUZ-42178/2021	2021-06-29	26	Novo Hamburgo	Vale dos Sinos	50	Female	Gamma	P.1
EPI_ISL_3539883	hCoV-19/Brazil/RS-FIOCRUZ-42179/2021	2021-06-29	26	Novo Hamburgo	Vale dos Sinos	29	Male	Gamma	P.1
EPI_ISL_3539891	hCoV-19/Brazil/RS-FIOCRUZ-42181/2021	2021-06-29	26	Novo Hamburgo	Vale dos Sinos	29	Female	Gamma	P.1
EPI_ISL_3539875	hCoV-19/Brazil/RS-FIOCRUZ-42182/2021	2021-06-29	26	Alvorada	Capital/ Vale do Gravataí	49	Male	Gamma	P.1
EPI_ISL_3539874	hCoV-19/Brazil/RS-FIOCRUZ-42183/2021	2021-06-29	26	Alvorada	Capital/ Vale do Gravataí	31	Male	Gamma	P.1
EPI_ISL_3539876	hCoV-19/Brazil/RS-FIOCRUZ-42184/2021	2021-06-29	26	Alvorada	Capital/ Vale do Gravataí	24	Female	Gamma	P.1
EPI_ISL_3539242	hCoV-19/Brazil/RS-FIOCRUZ-42185/2021	2021-06-29	26	Alvorada	Capital/ Vale do Gravataí	38	Male	Gamma	P.1
EPI_ISL_3539241	hCoV-19/Brazil/RS-FIOCRUZ-42186/2021	2021-06-29	26	Alvorada	Capital/ Vale do Gravataí	39	Male	Gamma	P.1
EPI_ISL_3539244	hCoV-19/Brazil/RS-FIOCRUZ-42187/2021	2021-06-29	26	Glorinha	Capital/ Vale do Gravataí	29	Female	Gamma	P.1
EPI_ISL_3539243	hCoV-19/Brazil/RS-FIOCRUZ-42188/2021	2021-06-29	26	Mostardas	Bons Ventos	21	Male	Gamma	P.1
EPI_ISL_3832461	hCoV-19/Brazil/RS-FIOCRUZ-45167/2021	2021-06-29	26	Bagé	Pampa	44	Male	Gamma	P.1.2
EPI_ISL_3539885	hCoV-19/Brazil/RS-FIOCRUZ-42141/2021	2021-06-30	26	Cerro Grande Do Sul	Carbonífera/ Costa Doce	55	Male	Gamma	P.1
EPI_ISL_3539889	hCoV-19/Brazil/RS-FIOCRUZ-42142/2021	2021-06-30	26	Cerro Grande Do Sul	Carbonífera/ Costa Doce	21	Female	Gamma	P.1.2
EPI_ISL_3539892	hCoV-19/Brazil/RS-FIOCRUZ-42143/2021	2021-06-30	26	Cerro Grande Do Sul	Carbonífera/ Costa Doce	22	Male	Gamma	P.1
EPI_ISL_3539845	hCoV-19/Brazil/RS-FIOCRUZ-42158/2021	2021-06-30	26	Catuípe	Região da Diversidade	58	Male	Gamma	P.1
EPI_ISL_3539903	hCoV-19/Brazil/RS-FIOCRUZ-42162/2021	2021-06-30	26	Estrela	Vale da Luz	46	Male	Gamma	P.1
EPI_ISL_3539904	hCoV-19/Brazil/RS-FIOCRUZ-42163/2021	2021-06-30	26	Estrela	Vale da Luz	50	Female	Gamma	P.1
EPI_ISL_3539905	hCoV-19/Brazil/RS-FIOCRUZ-42164/2021	2021-06-30	26	Salvador Do Sul	Vale do Caí/ Metropolitana	28	Female	Gamma	P.1
EPI_ISL_3539902	hCoV-19/Brazil/RS-FIOCRUZ-42165/2021	2021-06-30	26	Estrela	Vale da Luz	47	Female	Gamma	P.1
EPI_ISL_3539901	hCoV-19/Brazil/RS-FIOCRUZ-42166/2021	2021-06-30	26	Tupandi	Vale do Caí/ Metropolitana	62	Female	Gamma	P.1
EPI_ISL_3539900	hCoV-19/Brazil/RS-FIOCRUZ-42168/2021	2021-06-30	26	Maquiné	Belas Praias	46	Male	Gamma	P.1
EPI_ISL_3539894	hCoV-19/Brazil/RS-FIOCRUZ-42176/2021	2021-06-30	26	Triunfo	Vale do Caí/ Metropolitana	26	Male	Gamma	P.1
EPI_ISL_3539895	hCoV-19/Brazil/RS-FIOCRUZ-42180/2021	2021-06-30	26	São José do Sul	Vale do Caí/ Metropolitana	44	Male	Gamma	P.1
EPI_ISL_18311574	hCoV-19/Brazil/CV39643/2021	2021-07-01	26	Santa Maria	Verdes Campos	71	Female	Gamma	P.1.7
EPI_ISL_3492497	hCoV-19/Brazil/RS-LMM61811/2021	2021-07-01	26	Porto Alegre	Capital/ Vale do Gravataí	40	Female	Gamma	P.1.7
EPI_ISL_3801934	hCoV-19/Brazil/RS-FIOCRUZ-37512/2021	2021-07-04	27	Porto Alegre	Capital/ Vale do Gravataí	32	Male	Delta	AY.99.2
EPI_ISL_4051958	hCoV-19/Brazil/RS-LMM61975/2021	2021-07-04	27	Porto Alegre	Capital/ Vale do Gravataí	69	Female	Gamma	P.1.2
EPI_ISL_18311575	hCoV-19/Brazil/CV39937/2021	2021-07-06	27	Santa Maria	Verdes Campos	52	Female	Gamma	P.1
EPI_ISL_3190406	hCoV-19/Brazil/RS-FIOCRUZ-37508/2021	2021-07-06	27	Cerrito	Região Sul	88	Male	Gamma	P.1
EPI_ISL_3190407	hCoV-19/Brazil/RS-FIOCRUZ-37509/2021	2021-07-06	27	Pelotas	Região Sul	78	Female	Gamma	P.1
EPI_ISL_3190408	hCoV-19/Brazil/RS-FIOCRUZ-37510/2021	2021-07-06	27	Candiota	Pampa	47	Female	Gamma	P.1.2
EPI_ISL_3801889	hCoV-19/Brazil/RS-FIOCRUZ-38745/2021	2021-07-06	27	Canela	Caxias e Hortências	3	Female	Delta	AY.99.2
EPI_ISL_3801909	hCoV-19/Brazil/RS-FIOCRUZ-42190/2021	2021-07-06	27	Panambi	Região da Diversidade	37	Female	Delta	AY.46.3
EPI_ISL_3801908	hCoV-19/Brazil/RS-FIOCRUZ-42191/2021	2021-07-06	27	Panambi	Região da Diversidade	37	Female	Delta	AY.46.3
EPI_ISL_3801910	hCoV-19/Brazil/RS-FIOCRUZ-42192/2021	2021-07-06	27	Panambi	Região da Diversidade	19	Male	Delta	AY.46.3
EPI_ISL_4061392	hCoV-19/Brazil/RS-FIOCRUZ-45158/2021	2021-07-06	27	Cachoeira do Sul	Jacuí Centro	82	Female	Gamma	P.1.12
EPI_ISL_3832410	hCoV-19/Brazil/RS-FIOCRUZ-45161/2021	2021-07-06	27	Cachoeira do Sul	Jacuí Centro	66	Female	Gamma	P.1
EPI_ISL_3832411	hCoV-19/Brazil/RS-FIOCRUZ-45162/2021	2021-07-06	27	Cachoeira do Sul	Jacuí Centro	79	Female	Gamma	P.1.14
EPI_ISL_3832412	hCoV-19/Brazil/RS-FIOCRUZ-45163/2021	2021-07-06	27	Cachoeira do Sul	Jacuí Centro	42	Female	Gamma	P.1
EPI_ISL_4051961	hCoV-19/Brazil/RS-LMM61938/2021	2021-07-06	27	Porto Alegre	Capital/ Vale do Gravataí	83	Female	Gamma	P.1.2
EPI_ISL_3801833	hCoV-19/Brazil/RS-FIOCRUZ-38615/2021	2021-07-07	27	Esteio	Vale do Caí/ Metropolitana	32	Female	Delta	AY.101
EPI_ISL_3801911	hCoV-19/Brazil/RS-FIOCRUZ-42193/2021	2021-07-07	27	Passo Fundo	Região do Planalto	22	Male	Delta	AY.101
EPI_ISL_3832414	hCoV-19/Brazil/RS-FIOCRUZ-45165/2021	2021-07-07	27	Bento Gonçalves	Vinhedos e Basalto	89	Male	Gamma	P.1
EPI_ISL_3832415	hCoV-19/Brazil/RS-FIOCRUZ-45166/2021	2021-07-07	27	Bento Gonçalves	Vinhedos e Basalto	85	Female	Gamma	P.1
EPI_ISL_3832416	hCoV-19/Brazil/RS-FIOCRUZ-45168/2021	2021-07-07	27	Bento Gonçalves	Vinhedos e Basalto	86	Male	Gamma	P.1
EPI_ISL_3492499	hCoV-19/Brazil/RS-LMM61813/2021	2021-07-07	27	Porto Alegre	Capital/ Vale do Gravataí	82	Female	Gamma	P.1.7
EPI_ISL_18311576	hCoV-19/Brazil/CV40128/2021	2021-07-08	27	Caçapava do Sul	Jacuí Centro	55	Female	Gamma	P.1
EPI_ISL_18311577	hCoV-19/Brazil/CV40153/2021	2021-07-08	27	São Pedro do Sul	Verdes Campos	60	Female	Gamma	P.1
EPI_ISL_3801834	hCoV-19/Brazil/RS-FIOCRUZ-38617/2021	2021-07-08	27	Sapucaia do Sul	Vale do Caí/ Metropolitana	44	Male	Delta	AY.101
EPI_ISL_3801811	hCoV-19/Brazil/RS-FIOCRUZ-38664/2021	2021-07-08	27	Canoas	Vale do Caí/ Metropolitana	31	Female	Delta	AY.99.2
EPI_ISL_3801919	hCoV-19/Brazil/RS-FIOCRUZ-42196/2021	2021-07-08	27	Sant'Ana do Livramento	Fronteira Oeste	62	Male	Delta	AY.101
EPI_ISL_18311578	hCoV-19/Brazil/CV40248/2021	2021-07-09	27	Santa Maria	Verdes Campos	26	Female	Gamma	P.1
EPI_ISL_3235292	hCoV-19/Brazil/RS-FIOCRUZ-38623/2021	2021-07-09	27	Alvorada	Capital/ Vale do Gravataí	41	Female	Gamma	P.1
EPI_ISL_3235289	hCoV-19/Brazil/RS-FIOCRUZ-38624/2021	2021-07-09	27	Alvorada	Capital/ Vale do Gravataí	41	Male	Gamma	P.1
EPI_ISL_3190304	hCoV-19/Brazil/RS-FIOCRUZ-38670/2021	2021-07-09	27	Carazinho	Região do Planalto	66	Male	Gamma	P.1
EPI_ISL_3801835	hCoV-19/Brazil/RS-FIOCRUZ-38618/2021	2021-07-10	27	Gramado	Caxias e Hortências	25	Female	Delta	AY.99.2
EPI_ISL_3434907	hCoV-19/Brazil/RS-FIOCRUZ-38619/2021	2021-07-10	27	Gramado	Caxias e Hortências	36	Female	Gamma	P.1
EPI_ISL_3801836	hCoV-19/Brazil/RS-FIOCRUZ-38620/2021	2021-07-10	27	Gramado	Caxias e Hortências	30	Male	Delta	AY.99.2
EPI_ISL_3235290	hCoV-19/Brazil/RS-FIOCRUZ-38626/2021	2021-07-10	27	Porto Alegre	Capital/ Vale do Gravataí	75	Female	Gamma	P.1
EPI_ISL_3235278	hCoV-19/Brazil/RS-FIOCRUZ-38627/2021	2021-07-10	27	Porto Alegre	Capital/ Vale do Gravataí	86	Female	Gamma	P.1
EPI_ISL_3235293	hCoV-19/Brazil/RS-FIOCRUZ-38628/2021	2021-07-10	27	Porto Alegre	Capital/ Vale do Gravataí	46	Male	Gamma	P.1.2
EPI_ISL_3235280	hCoV-19/Brazil/RS-FIOCRUZ-38630/2021	2021-07-10	27	Cachoeirinha	Capital/ Vale do Gravataí	48	Female	Gamma	P.1
EPI_ISL_3235281	hCoV-19/Brazil/RS-FIOCRUZ-38631/2021	2021-07-10	27	Passo Fundo	Região do Planalto	41	Female	Gamma	P.1
EPI_ISL_3235282	hCoV-19/Brazil/RS-FIOCRUZ-38632/2021	2021-07-10	27	Novo Hamburgo	Vale dos Sinos	25	Female	Gamma	P.1
EPI_ISL_3235283	hCoV-19/Brazil/RS-FIOCRUZ-38633/2021	2021-07-10	27	Passo Fundo	Região do Planalto	50	Male	Gamma	P.1
EPI_ISL_3190302	hCoV-19/Brazil/RS-FIOCRUZ-38667/2021	2021-07-10	27	Canoas	Vale do Caí/ Metropolitana	29	Female	Gamma	P.1
EPI_ISL_3190303	hCoV-19/Brazil/RS-FIOCRUZ-38668/2021	2021-07-10	27	Teutônia	Vale da Luz	57	Female	Gamma	P.1
EPI_ISL_3190305	hCoV-19/Brazil/RS-FIOCRUZ-38671/2021	2021-07-10	27	Carazinho	Região do Planalto	78	Female	Gamma	P.1
EPI_ISL_3235276	hCoV-19/Brazil/RS-FIOCRUZ-38621/2021	2021-07-11	28	Sapiranga	Vale dos Sinos	40	Male	Gamma	P.1
EPI_ISL_3235277	hCoV-19/Brazil/RS-FIOCRUZ-38625/2021	2021-07-11	28	Viamão	Capital/ Vale do Gravataí	84	Female	Gamma	P.1
EPI_ISL_3235284	hCoV-19/Brazil/RS-FIOCRUZ-38634/2021	2021-07-11	28	Passo Fundo	Região do Planalto	53	Male	Gamma	P.1
EPI_ISL_3235285	hCoV-19/Brazil/RS-FIOCRUZ-38635/2021	2021-07-11	28	Passo Fundo	Região do Planalto	41	Female	Gamma	P.1
EPI_ISL_3190306	hCoV-19/Brazil/RS-FIOCRUZ-38673/2021	2021-07-11	28	Panambi	Região da Diversidade	81	Female	Gamma	P.1
EPI_ISL_3492505	hCoV-19/Brazil/RS-LMM60919/2021	2021-07-11	28	Canoas	Vale do Caí/ Metropolitana	58	Female	Gamma	P.1
EPI_ISL_18311579	hCoV-19/Brazil/CV40344/2021	2021-07-12	28	Sant'Ana Do Livramento	Fronteira Oeste	56	Female	Gamma	P.1.7
EPI_ISL_3235279	hCoV-19/Brazil/RS-FIOCRUZ-38629/2021	2021-07-12	28	Osório	Bons Ventos	34	Female	Gamma	P.1
EPI_ISL_3235291	hCoV-19/Brazil/RS-FIOCRUZ-38637/2021	2021-07-12	28	Sao Borja	Sete Povos das Missões	5 months	Female	Gamma	P.1
EPI_ISL_3235286	hCoV-19/Brazil/RS-FIOCRUZ-38638/2021	2021-07-12	28	Santo Antônio das Missões	Sete Povos das Missões	2	Male	Gamma	P.1
EPI_ISL_3235287	hCoV-19/Brazil/RS-FIOCRUZ-38642/2021	2021-07-12	28	Guaporé	Vinhedos e Basalto	45	Female	Gamma	P.1
EPI_ISL_3235288	hCoV-19/Brazil/RS-FIOCRUZ-38643/2021	2021-07-12	28	Guaporé	Vinhedos e Basalto	46	Female	Gamma	P.1
EPI_ISL_3235230	hCoV-19/Brazil/RS-FIOCRUZ-38644/2021	2021-07-12	28	Sapiranga	Vale dos Sinos	39	Male	Gamma	P.1.14
EPI_ISL_3235234	hCoV-19/Brazil/RS-FIOCRUZ-38645/2021	2021-07-12	28	Santo Antonio da Patrulha	Bons Ventos	22	Male	Gamma	P.1
EPI_ISL_3235231	hCoV-19/Brazil/RS-FIOCRUZ-38646/2021	2021-07-12	28	Santo Antonio da Patrulha	Bons Ventos	35	Male	Gamma	P.1
EPI_ISL_3190297	hCoV-19/Brazil/RS-FIOCRUZ-38655/2021	2021-07-12	28	Canoas	Vale do Caí/ Metropolitana	25	Male	Gamma	P.1
EPI_ISL_3190298	hCoV-19/Brazil/RS-FIOCRUZ-38656/2021	2021-07-12	28	Alvorada	Capital/ Vale do Gravataí	39	Male	Gamma	P.1
EPI_ISL_3190299	hCoV-19/Brazil/RS-FIOCRUZ-38657/2021	2021-07-12	28	Alvorada	Capital/ Vale do Gravataí	50	Male	Gamma	P.1.2
EPI_ISL_3190300	hCoV-19/Brazil/RS-FIOCRUZ-38658/2021	2021-07-12	28	Alvorada	Capital/ Vale do Gravataí	34	Female	Gamma	P.1
EPI_ISL_3235233	hCoV-19/Brazil/RS-FIOCRUZ-38659/2021	2021-07-12	28	Alvorada	Capital/ Vale do Gravataí	48	Female	Gamma	P.1
EPI_ISL_3190307	hCoV-19/Brazil/RS-FIOCRUZ-38675/2021	2021-07-12	28	Encantado	Vale das Montanhas	47	Female	Gamma	P.1
EPI_ISL_3832419	hCoV-19/Brazil/RS-FIOCRUZ-45177/2021	2021-07-12	28	Passo Fundo	Região do Planalto	51	Female	Gamma	P.1
EPI_ISL_3832420	hCoV-19/Brazil/RS-FIOCRUZ-45179/2021	2021-07-12	28	Passo Fundo	Região do Planalto	25	Female	Gamma	P.1
EPI_ISL_4051959	hCoV-19/Brazil/RS-LMM61976/2021	2021-07-12	28	Porto Alegre	Capital/ Vale do Gravataí	38	Female	Gamma	P.1.2
EPI_ISL_18311513	hCoV-19/Brazil/6874/2021	2021-07-13	28	Brasilia		39	Female	Gamma	P.1
EPI_ISL_3235232	hCoV-19/Brazil/RS-FIOCRUZ-38647/2021	2021-07-13	28	Esteio	Vale do Caí/ Metropolitana	48	Female	Gamma	P.1
EPI_ISL_3190301	hCoV-19/Brazil/RS-FIOCRUZ-38661/2021	2021-07-13	28	Caxias do Sul	Caxias e Hortências	75	Female	Gamma	P.1
EPI_ISL_3190308	hCoV-19/Brazil/RS-FIOCRUZ-38678/2021	2021-07-13	28	Dois Irmãos	Vale dos Sinos	58	Female	Gamma	P.1
EPI_ISL_3801890	hCoV-19/Brazil/RS-FIOCRUZ-40610/2021	2021-07-13	28	Alvorada	Capital/ Vale do Gravataí	44	Female	Delta	AY.99.2
EPI_ISL_3801893	hCoV-19/Brazil/RS-FIOCRUZ-40614/2021	2021-07-13	28	Vacaria	Campos de Cima da Serra	34	Male	Delta	AY.99.2
EPI_ISL_3832456	hCoV-19/Brazil/RS-FIOCRUZ-45172/2021	2021-07-13	28	Canoas	Vale do Caí/ Metropolitana	59	Male	Gamma	P.1.14
EPI_ISL_3832418	hCoV-19/Brazil/RS-FIOCRUZ-45176/2021	2021-07-13	28	Catuípe	Região da Diversidade	75	Male	Gamma	P.1
EPI_ISL_3832421	hCoV-19/Brazil/RS-FIOCRUZ-45180/2021	2021-07-13	28	Novo Hamburgo	Vale dos Sinos	57	Female	Gamma	P.1
EPI_ISL_3832422	hCoV-19/Brazil/RS-FIOCRUZ-45181/2021	2021-07-13	28	Eldorado Do Sul	Carbonífera/ Costa Doce	48	Female	Gamma	P.1
EPI_ISL_3832457	hCoV-19/Brazil/RS-FIOCRUZ-45182/2021	2021-07-13	28	Santo Antonio da Patrulha	Bons Ventos	35	Male	Gamma	P.1.14
EPI_ISL_18311514	hCoV-19/Brazil/6936/2021	2021-07-14	28	Ivorá	Verdes Campos	43	Male	Gamma	P.1
EPI_ISL_18311580	hCoV-19/Brazil/CV40466/2021	2021-07-14	28	Santa Maria	Verdes Campos	17	Female	Gamma	P.1
EPI_ISL_18311581	hCoV-19/Brazil/CV40601/2021	2021-07-14	28	Santa Maria	Verdes Campos	42	Male	Gamma	P.1
EPI_ISL_3801891	hCoV-19/Brazil/RS-FIOCRUZ-40612/2021	2021-07-14	28	Esteio	Vale do Caí/ Metropolitana	71	Female	Delta	AY.101
EPI_ISL_3801892	hCoV-19/Brazil/RS-FIOCRUZ-40613/2021	2021-07-14	28	Sapucaia do Sul	Vale do Caí/ Metropolitana	60	Male	Delta	AY.101
EPI_ISL_3832417	hCoV-19/Brazil/RS-FIOCRUZ-45171/2021	2021-07-14	28	Esteio	Vale do Caí/ Metropolitana	39	Female	Gamma	P.1
EPI_ISL_3832423	hCoV-19/Brazil/RS-FIOCRUZ-45184/2021	2021-07-14	28	Capão da Canoa	Belas Praias	35	Male	Gamma	P.1
EPI_ISL_3832424	hCoV-19/Brazil/RS-FIOCRUZ-45185/2021	2021-07-14	28	Capão da Canoa	Belas Praias	32	Male	Gamma	P.1
EPI_ISL_3832425	hCoV-19/Brazil/RS-FIOCRUZ-45186/2021	2021-07-14	28	Cachoeirinha	Capital/ Vale do Gravataí	53	Female	Gamma	P.1.13
EPI_ISL_3832426	hCoV-19/Brazil/RS-FIOCRUZ-45187/2021	2021-07-14	28	Cachoeirinha	Capital/ Vale do Gravataí	48	Female	Gamma	P.1
EPI_ISL_3832427	hCoV-19/Brazil/RS-FIOCRUZ-45188/2021	2021-07-14	28	São Leopoldo	Vale dos Sinos	50	Female	Gamma	P.1.2
EPI_ISL_3832428	hCoV-19/Brazil/RS-FIOCRUZ-45189/2021	2021-07-14	28	Porto Alegre	Capital/ Vale do Gravataí	55	Male	Gamma	P.1
EPI_ISL_3832429	hCoV-19/Brazil/RS-FIOCRUZ-45190/2021	2021-07-14	28	Roca Sales	Vale das Montanhas	49	Male	Gamma	P.1
EPI_ISL_3832432	hCoV-19/Brazil/RS-FIOCRUZ-45194/2021	2021-07-14	28	Passo Fundo	Região do Planalto	37	Female	Gamma	P.1
EPI_ISL_3832434	hCoV-19/Brazil/RS-FIOCRUZ-45197/2021	2021-07-14	28	Passo Fundo	Região do Planalto	44	Female	Gamma	P.1
EPI_ISL_18311582	hCoV-19/Brazil/CV40618/2021	2021-07-15	28	São Pedro do Sul	Verdes Campos	45	Female	Gamma	P.1
EPI_ISL_3539906	hCoV-19/Brazil/RS-FIOCRUZ-42929/2021	2021-07-15	28	Sapucaia do Sul	Vale do Caí/ Metropolitana	73	Female	Delta	AY.101
EPI_ISL_3832430	hCoV-19/Brazil/RS-FIOCRUZ-45192/2021	2021-07-15	28	Cachoeirinha	Capital/ Vale do Gravataí	47	Female	Gamma	P.1.2
EPI_ISL_3832431	hCoV-19/Brazil/RS-FIOCRUZ-45193/2021	2021-07-15	28	Sapiranga	Vale dos Sinos	32	Male	Gamma	P.1
EPI_ISL_3832455	hCoV-19/Brazil/RS-FIOCRUZ-45195/2021	2021-07-15	28	Santo Antonio da Patrulha	Bons Ventos	52	Male	Gamma	P.1
EPI_ISL_3832458	hCoV-19/Brazil/RS-FIOCRUZ-45198/2021	2021-07-15	28	Eldorado Do Sul	Carbonífera/ Costa Doce	38	Female	Gamma	P.1.14
EPI_ISL_3832463	hCoV-19/Brazil/RS-FIOCRUZ-45200/2021	2021-07-15	28	Teutônia	Vale da Luz	32	Male	Gamma	P.1.2
EPI_ISL_3539909	hCoV-19/Brazil/RS-FIOCRUZ-42932/2021	2021-07-16	28	Alvorada	Capital/ Vale do Gravataí	36	Female	Delta	AY.99.2
EPI_ISL_3832395	hCoV-19/Brazil/RS-FIOCRUZ-45191/2021	2021-07-16	28	Dois Irmãos	Vale dos Sinos	69	Male	Gamma	P.1.7
EPI_ISL_3832433	hCoV-19/Brazil/RS-FIOCRUZ-45196/2021	2021-07-16	28	Santo Antonio da Patrulha	Bons Ventos	24	Female	Gamma	P.1
EPI_ISL_3832459	hCoV-19/Brazil/RS-FIOCRUZ-45202/2021	2021-07-16	28	Osório	Bons Ventos	40	Male	Gamma	P.1.14
EPI_ISL_3832435	hCoV-19/Brazil/RS-FIOCRUZ-45203/2021	2021-07-16	28	Encantado	Vale das Montanhas	47	Male	Gamma	P.1
EPI_ISL_3832436	hCoV-19/Brazil/RS-FIOCRUZ-45204/2021	2021-07-16	28	Encantado	Vale das Montanhas	57	Female	Gamma	P.1
EPI_ISL_3832437	hCoV-19/Brazil/RS-FIOCRUZ-45205/2021	2021-07-16	28	Cachoeirinha	Capital/ Vale do Gravataí	44	Male	Gamma	P.1
EPI_ISL_3460251	hCoV-19/Brazil/RS-LMM60884/2021	2021-07-16	28	Canoas	Vale do Caí/ Metropolitana	39	Female	Gamma	P.1
EPI_ISL_3492509	hCoV-19/Brazil/RS-LMM60968/2021	2021-07-16	28	Minas do Leão	Carbonífera/ Costa Doce	25	Male	Gamma	P.1.12
EPI_ISL_3539908	hCoV-19/Brazil/RS-FIOCRUZ-42931/2021	2021-07-17	28	Passo Fundo	Região do Planalto	36	Male	Delta	AY.101
EPI_ISL_3832467	hCoV-19/Brazil/RS-FIOCRUZ-45206/2021	2021-07-17	28	Porto Alegre	Capital/ Vale do Gravataí	81	Female	Gamma	P.1.7
EPI_ISL_3832438	hCoV-19/Brazil/RS-FIOCRUZ-45208/2021	2021-07-17	28	São Leopoldo	Vale dos Sinos	58	Female	Gamma	P.1
EPI_ISL_3460250	hCoV-19/Brazil/RS-LMM60869/2021	2021-07-17	28	Canoas	Vale do Caí/ Metropolitana	22	Female	Delta	AY.101
EPI_ISL_3492502	hCoV-19/Brazil/RS-LMM60887/2021	2021-07-17	28	Canoas	Vale do Caí/ Metropolitana	49	Female	Gamma	P.1.8
EPI_ISL_3492512	hCoV-19/Brazil/RS-LMM60963/2021	2021-07-17	28	Canoas	Vale do Caí/ Metropolitana	28	Male	Gamma	P.1.7
EPI_ISL_3492511	hCoV-19/Brazil/RS-LMM60981/2021	2021-07-17	28	Canoas	Vale do Caí/ Metropolitana	19	Male	Gamma	P.1.2
EPI_ISL_3539907	hCoV-19/Brazil/RS-FIOCRUZ-42930/2021	2021-07-18	29	Passo Fundo	Região do Planalto	43	Male	Delta	AY.101
EPI_ISL_3492504	hCoV-19/Brazil/RS-LMM60892/2021	2021-07-18	29	Canoas	Vale do Caí/ Metropolitana	38	Female	Delta	AY.99.2
EPI_ISL_3492506	hCoV-19/Brazil/RS-LMM60907/2021	2021-07-18	29	Alvorada	Capital/ Vale do Gravataí	27	Male	Gamma	P.1
EPI_ISL_3492501	hCoV-19/Brazil/RS-LMM60910/2021	2021-07-18	29	Canoas	Vale do Caí/ Metropolitana	32	Female	Gamma	P.1
EPI_ISL_3492503	hCoV-19/Brazil/RS-LMM60922/2021	2021-07-18	29	Canoas	Vale do Caí/ Metropolitana	39	Male	Gamma	P.1
EPI_ISL_3492507	hCoV-19/Brazil/RS-LMM60930/2021	2021-07-18	29	Canoas	Vale do Caí/ Metropolitana	23	Male	Delta	AY.101
EPI_ISL_3492514	hCoV-19/Brazil/RS-LMM60961/2021	2021-07-18	29	Canoas	Vale do Caí/ Metropolitana	39	Male	Gamma	P.1
EPI_ISL_3492508	hCoV-19/Brazil/RS-LMM60970/2021	2021-07-18	29	Sapucaia do Sul	Vale do Caí/ Metropolitana	44	Male	Gamma	P.1
EPI_ISL_18311410	hCoV-19/Brazil/0602/2021	2021-07-19	29	Silveira Martins	Verdes Campos	64	Male	Gamma	P.1
EPI_ISL_18311515	hCoV-19/Brazil/7158/2021	2021-07-19	29	Barra Do Quaraí	Fronteira Oeste	30	Female	Gamma	P.1
EPI_ISL_3461066	hCoV-19/Brazil/LMM61281/2021	2021-07-19	29	Canoas	Vale do Caí/ Metropolitana	39	Female	Gamma	P.1
EPI_ISL_3801918	hCoV-19/Brazil/RS-FIOCRUZ-40615/2021	2021-07-19	29	Carlos Barbosa	Vinhedos e Basalto	29	Male	Delta	AY.9.2
EPI_ISL_3539910	hCoV-19/Brazil/RS-FIOCRUZ-42934/2021	2021-07-19	29	Caxias do Sul	Caxias e Hortências	19	Male	Delta	AY.101
EPI_ISL_4728749	hCoV-19/Brazil/RS-FIOCRUZ-42935/2021	2021-07-19	29	Triunfo	Vale do Caí/ Metropolitana	2	Female	Delta	AY.101
EPI_ISL_3539917	hCoV-19/Brazil/RS-FIOCRUZ-42945/2021	2021-07-19	29	Passo Fundo	Região do Planalto	46	Male	Delta	AY.101
EPI_ISL_3539921	hCoV-19/Brazil/RS-FIOCRUZ-42950/2021	2021-07-19	29	Sant'Ana do Livramento	Fronteira Oeste	25	Female	Delta	AY.9.2
EPI_ISL_3539922	hCoV-19/Brazil/RS-FIOCRUZ-42952/2021	2021-07-19	29	Sapucaia do Sul	Vale do Caí/ Metropolitana	31	Male	Gamma	P.1
EPI_ISL_3539924	hCoV-19/Brazil/RS-FIOCRUZ-42953/2021	2021-07-19	29	São Leopoldo	Vale dos Sinos	67	Female	Delta	AY.101
EPI_ISL_6940649	hCoV-19/Brazil/RS-FIOCRUZ-53128/2021	2021-07-19	29	Passo Fundo	Região do Planalto	84	Female	Gamma	P.1
EPI_ISL_3492513	hCoV-19/Brazil/RS-LMM60946/2021	2021-07-19	29	Campo Bom	Vale dos Sinos	55	Female	Gamma	P.1
EPI_ISL_3492515	hCoV-19/Brazil/RS-LMM60984/2021	2021-07-19	29	Garibaldi	Vinhedos e Basalto	33	Male	Delta	AY.101
EPI_ISL_3460252	hCoV-19/Brazil/RS-LMM60988/2021	2021-07-19	29	Garibaldi	Vinhedos e Basalto	60	Female	Delta	AY.101
EPI_ISL_3460253	hCoV-19/Brazil/RS-LMM60989/2021	2021-07-19	29	Garibaldi	Vinhedos e Basalto	48	Male	Gamma	P.1.14
EPI_ISL_3460254	hCoV-19/Brazil/RS-LMM60997/2021	2021-07-19	29	Novo Hamburgo	Vale dos Sinos	82	Female	Gamma	P.1.17
EPI_ISL_18311583	hCoV-19/Brazil/CV40958/2021	2021-07-20	29	Santa Maria	Verdes Campos	35	Male	Gamma	P.1
EPI_ISL_18311584	hCoV-19/Brazil/CV40994/2021	2021-07-20	29	Cruz Alta	Portal das Missões	54	Female	Gamma	P.1
EPI_ISL_3461053	hCoV-19/Brazil/LMM61048/2021	2021-07-20	29	Novo Hamburgo	Vale dos Sinos	35	Female	Gamma	P.1
EPI_ISL_3461054	hCoV-19/Brazil/LMM61050/2021	2021-07-20	29	Novo Hamburgo	Vale dos Sinos	52	Female	Gamma	P.1
EPI_ISL_3539911	hCoV-19/Brazil/RS-FIOCRUZ-42938/2021	2021-07-20	29	Canoas	Vale do Caí/ Metropolitana	22	Female	Delta	AY.101
EPI_ISL_3539912	hCoV-19/Brazil/RS-FIOCRUZ-42939/2021	2021-07-20	29	Sapucaia do Sul	Vale do Caí/ Metropolitana	30	Female	Delta	AY.99.2
EPI_ISL_3539913	hCoV-19/Brazil/RS-FIOCRUZ-42940/2021	2021-07-20	29	Capão da Canoa	Belas Praias	72	Male	Delta	AY.101
EPI_ISL_3539914	hCoV-19/Brazil/RS-FIOCRUZ-42941/2021	2021-07-20	29	Sapucaia do Sul	Vale do Caí/ Metropolitana	35	Male	Delta	AY.99.2
EPI_ISL_3539915	hCoV-19/Brazil/RS-FIOCRUZ-42942/2021	2021-07-20	29	Porto Alegre	Capital/ Vale do Gravataí	65	Male	Delta	AY.99.2
EPI_ISL_3539916	hCoV-19/Brazil/RS-FIOCRUZ-42944/2021	2021-07-20	29	Novo Hamburgo	Vale dos Sinos	30	Male	Delta	AY.99.2
EPI_ISL_3539923	hCoV-19/Brazil/RS-FIOCRUZ-42954/2021	2021-07-20	29	Canoas	Vale do Caí/ Metropolitana	23	Female	Delta	AY.101
EPI_ISL_3460249	hCoV-19/Brazil/RS-LMM60921/2021	2021-07-20	29	Canoas	Vale do Caí/ Metropolitana	31	Male	Gamma	P.1
EPI_ISL_3508096	hCoV-19/Brazil/RS-LMM60999/2021	2021-07-20	29	Novo Hamburgo	Vale dos Sinos	31	Female	Gamma	P.1.12
EPI_ISL_3460257	hCoV-19/Brazil/RS-LMM61035/2021	2021-07-20	29	Garibaldi	Vinhedos e Basalto	24	Female	Gamma	P.1
EPI_ISL_18311585	hCoV-19/Brazil/CV41053/2021	2021-07-21	29	Santa Maria	Verdes Campos	49	Female	Gamma	P.1
EPI_ISL_18311586	hCoV-19/Brazil/CV41080/2021	2021-07-21	29	Santa Maria	Verdes Campos	33	Female	Gamma	P.1
EPI_ISL_3461055	hCoV-19/Brazil/LMM61056/2021	2021-07-21	29	Campo Bom	Vale dos Sinos	41	Female	Gamma	P.1.17
EPI_ISL_3461056	hCoV-19/Brazil/LMM61074/2021	2021-07-21	29	Quaraí	Fronteira Oeste	45	Male	Gamma	P.1
EPI_ISL_3461059	hCoV-19/Brazil/LMM61086/2021	2021-07-21	29	Novo Hamburgo	Vale dos Sinos	52	Female	Gamma	P.1
EPI_ISL_3460255	hCoV-19/Brazil/RS-LMM61029/2021	2021-07-21	29	Garibaldi	Vinhedos e Basalto	18	Male	Gamma	P.1
EPI_ISL_3460256	hCoV-19/Brazil/RS-LMM61031/2021	2021-07-21	29	Garibaldi	Vinhedos e Basalto	62	Male	Gamma	P.1.14
EPI_ISL_3460258	hCoV-19/Brazil/RS-LMM61037/2021	2021-07-21	29	Garibaldi	Vinhedos e Basalto	43	Female	Gamma	P.1
EPI_ISL_3461058	hCoV-19/Brazil/RS-LMM61082/2021	2021-07-21	29	Novo Hamburgo	Vale dos Sinos	59	Female	Delta	AY.101
EPI_ISL_18311587	hCoV-19/Brazil/CV41252/2021	2021-07-22	29	Santa Maria	Verdes Campos	22	Female	Gamma	P.1
EPI_ISL_3461057	hCoV-19/Brazil/LMM61077/2021	2021-07-22	29	Garibaldi	Vinhedos e Basalto	24	Female	Gamma	P.1
EPI_ISL_3461060	hCoV-19/Brazil/LMM61093/2021	2021-07-22	29	Campo Bom	Vale dos Sinos	24	Male	Gamma	P.1
EPI_ISL_3539918	hCoV-19/Brazil/RS-FIOCRUZ-42947/2021	2021-07-22	29	Canoas	Vale do Caí/ Metropolitana	19	Female	Delta	AY.99.2
EPI_ISL_3539919	hCoV-19/Brazil/RS-FIOCRUZ-42948/2021	2021-07-22	29	Viamão	Capital/ Vale do Gravataí	62	Male	Delta	AY.99.2
EPI_ISL_3539920	hCoV-19/Brazil/RS-FIOCRUZ-42949/2021	2021-07-22	29	Guaíba	Carbonífera/ Costa Doce	78	Male	Delta	AY.99.2
EPI_ISL_4629137	hCoV-19/Brazil/RS-LMM63837/2021	2021-07-22	29	Santa Cruz Do Sul	Santa Cruz do Sul	37	Male	Delta	AY.99.2
EPI_ISL_3461063	hCoV-19/Brazil/LMM61193/2021	2021-07-23	29	Novo Hamburgo	Vale dos Sinos	61	Male	Gamma	P.1
EPI_ISL_3461064	hCoV-19/Brazil/LMM61242/2021	2021-07-23	29	Canoas	Vale do Caí/ Metropolitana	20	Female	Gamma	P.1
EPI_ISL_3461067	hCoV-19/Brazil/LMM61284/2021	2021-07-23	29	Canoas	Vale do Caí/ Metropolitana	39	Female	Gamma	P.1
EPI_ISL_4061384	hCoV-19/Brazil/RS-FIOCRUZ-45146/2021	2021-07-23	29	Bom Retiro do Sul	Vale da Luz	86	Female	Delta	AY.101
EPI_ISL_4061387	hCoV-19/Brazil/RS-FIOCRUZ-45149/2021	2021-07-23	29	Esteio	Vale do Caí/ Metropolitana	19	Female	Delta	AY.99.2
EPI_ISL_3461097	hCoV-19/Brazil/RS-LMM61285/2021	2021-07-23	29	Canoas	Vale do Caí/ Metropolitana	44	Female	Gamma	P.1
EPI_ISL_3461100	hCoV-19/Brazil/RS-LMM61293/2021	2021-07-23	29	Canoas	Vale do Caí/ Metropolitana	29	Male	Gamma	P.1
EPI_ISL_3461101	hCoV-19/Brazil/RS-LMM61296/2021	2021-07-23	29	Canoas	Vale do Caí/ Metropolitana	93	Female	Delta	AY.101
EPI_ISL_4629136	hCoV-19/Brazil/RS-LMM63838/2021	2021-07-23	29	Santa Cruz Do Sul	Santa Cruz do Sul	48	Female	Delta	AY.99.2
EPI_ISL_3461061	hCoV-19/Brazil/LMM61170/2021	2021-07-24	29	Garibaldi	Vinhedos e Basalto	65	Female	Gamma	P.1
EPI_ISL_3461062	hCoV-19/Brazil/LMM61188/2021	2021-07-24	29	Garibaldi	Vinhedos e Basalto	22	Female	Gamma	P.1
EPI_ISL_4061383	hCoV-19/Brazil/RS-FIOCRUZ-45145/2021	2021-07-24	29	Cidreira	Bons Ventos	53	Female	Delta	AY.99.2
EPI_ISL_4061385	hCoV-19/Brazil/RS-FIOCRUZ-45147/2021	2021-07-24	29	Canela	Caxias e Hortências	32	Female	Delta	AY.43
EPI_ISL_4061386	hCoV-19/Brazil/RS-FIOCRUZ-45148/2021	2021-07-24	29	Alvorada	Capital/ Vale do Gravataí	33	Male	Delta	AY.99.2
EPI_ISL_3756575	hCoV-19/Brazil/RS-LMM61152/2021	2021-07-24	29	Garibaldi	Vinhedos e Basalto	21	Male	Gamma	P.1
EPI_ISL_3461098	hCoV-19/Brazil/RS-LMM61288/2021	2021-07-24	29	Canoas	Vale do Caí/ Metropolitana	35	Female	Gamma	P.1
EPI_ISL_3461065	hCoV-19/Brazil/LMM61248/2021	2021-07-25	30	Canoas	Vale do Caí/ Metropolitana	38	Female	Gamma	P.1.2
EPI_ISL_3756576	hCoV-19/Brazil/RS-LMM61155/2021	2021-07-25	30	Garibaldi	Vinhedos e Basalto	23	Female	Gamma	P.1
EPI_ISL_3461099	hCoV-19/Brazil/RS-LMM61290/2021	2021-07-25	30	Canoas	Vale do Caí/ Metropolitana	29	Male	Gamma	P.1.7
EPI_ISL_18311588	hCoV-19/Brazil/CV41554/2021	2021-07-26	30	Santiago	Entre Rios	77	Male	Gamma	P.1
EPI_ISL_4061376	hCoV-19/Brazil/RS-FIOCRUZ-45136/2021	2021-07-26	30	Alvorada	Capital/ Vale do Gravataí	57	Female	Delta	AY.99.2
EPI_ISL_4061377	hCoV-19/Brazil/RS-FIOCRUZ-45138/2021	2021-07-26	30	Cachoeirinha	Capital/ Vale do Gravataí	40	Male	Delta	AY.99.2
EPI_ISL_4061379	hCoV-19/Brazil/RS-FIOCRUZ-45140/2021	2021-07-26	30	Viamão	Capital/ Vale do Gravataí	62	Male	Delta	AY.99.2
EPI_ISL_3806784	hCoV-19/Brazil/RS-LMM61151/2021	2021-07-26	30	Garibaldi	Vinhedos e Basalto	19	Male	Gamma	P.1
EPI_ISL_3461103	hCoV-19/Brazil/RS-LMM61411/2021	2021-07-26	30	Novo Hamburgo	Vale dos Sinos	81	Female	Gamma	P.1
EPI_ISL_3461104	hCoV-19/Brazil/RS-LMM61413/2021	2021-07-26	30	Estância Velha	Vale dos Sinos	43	Female	Delta	AY.101
EPI_ISL_4629160	hCoV-19/Brazil/RS-LMM63836/2021	2021-07-26	30	Santa Cruz Do Sul	Santa Cruz do Sul	33	Male	Delta	AY.99.2
EPI_ISL_18311589	hCoV-19/Brazil/CV41688/2021	2021-07-27	30	São Sepé	Verdes Campos	47	Female	Gamma	P.1
EPI_ISL_4061380	hCoV-19/Brazil/RS-FIOCRUZ-45141/2021	2021-07-27	30	Esteio	Vale do Caí/ Metropolitana	38	Male	Delta	AY.99.2
EPI_ISL_4061381	hCoV-19/Brazil/RS-FIOCRUZ-45142/2021	2021-07-27	30	Guaíba	Carbonífera/ Costa Doce	30	Female	Delta	AY.99.2
EPI_ISL_6940626	hCoV-19/Brazil/RS-FIOCRUZ-53140/2021	2021-07-27	30	Estrela	Vale da Luz	54	Female	Gamma	P.1
EPI_ISL_3461102	hCoV-19/Brazil/RS-LMM61410/2021	2021-07-27	30	Novo Hamburgo	Vale dos Sinos	29	Female	Gamma	P.1
EPI_ISL_3461105	hCoV-19/Brazil/RS-LMM61446/2021	2021-07-27	30	Garibaldi	Vinhedos e Basalto	24	Female	Gamma	P.1
EPI_ISL_3508097	hCoV-19/Brazil/RS-LMM61451/2021	2021-07-27	30	Novo Hamburgo	Vale dos Sinos	81	Male	Gamma	P.1
EPI_ISL_3492496	hCoV-19/Brazil/RS-LMM61809/2021	2021-07-27	30	Porto Alegre	Capital/ Vale do Gravataí	10	Female	Delta	AY.99.2
EPI_ISL_4629162	hCoV-19/Brazil/RS-LMM63835/2021	2021-07-27	30	Santa Cruz Do Sul	Santa Cruz do Sul	32	Female	Delta	AY.99.2
EPI_ISL_18311590	hCoV-19/Brazil/CV41842/2021	2021-07-28	30	Santa Maria	Verdes Campos	23	Female	Delta	AY.99.2
EPI_ISL_4061382	hCoV-19/Brazil/RS-FIOCRUZ-45144/2021	2021-07-28	30	Porto Alegre	Capital/ Vale do Gravataí	74	Female	Delta	AY.99.2
EPI_ISL_4061388	hCoV-19/Brazil/RS-FIOCRUZ-45151/2021	2021-07-28	30	Paraí	Vinhedos e Basalto	44	Female	Delta	AY.99.2
EPI_ISL_4061389	hCoV-19/Brazil/RS-FIOCRUZ-45152/2021	2021-07-28	30	Santo Ângelo	Sete Povos das Missões	34	Male	Delta	AY.99.2
EPI_ISL_3492510	hCoV-19/Brazil/RS-LMM61478/2021	2021-07-28	30	Novo Hamburgo	Vale dos Sinos	49	Female	Gamma	P.1
EPI_ISL_3756577	hCoV-19/Brazil/RS-LMM61495/2021	2021-07-28	30	Novo Hamburgo	Vale dos Sinos	33	Female	Gamma	P.1
EPI_ISL_18311591	hCoV-19/Brazil/CV41870/2021	2021-07-29	30	Santa Maria	Verdes Campos	23	Female	Gamma	P.1
EPI_ISL_3461106	hCoV-19/Brazil/RS-LMM61465/2021	2021-07-29	30	Garibaldi	Vinhedos e Basalto	33	Male	Delta	AY.101
EPI_ISL_3461107	hCoV-19/Brazil/RS-LMM61484/2021	2021-07-29	30	Garibaldi	Vinhedos e Basalto	48	Male	Delta	AY.101
EPI_ISL_3756582	hCoV-19/Brazil/RS-LMM61497/2021	2021-07-29	30	Novo Hamburgo	Vale dos Sinos	55	Male	Delta	AY.99.2
EPI_ISL_3461108	hCoV-19/Brazil/RS-LMM61503/2021	2021-07-29	30	Esteio	Vale do Caí/ Metropolitana	50	Female	Gamma	P.1
EPI_ISL_18311592	hCoV-19/Brazil/CV42004/2021	2021-07-30	30	Cruz Alta	Portal das Missões	31	Male	Gamma	P.1
EPI_ISL_18311594	hCoV-19/Brazil/CV42015/2021	2021-07-30	30	Júlio de Castilhos	Verdes Campos	6	Male	Delta	AY.99.2
EPI_ISL_4061390	hCoV-19/Brazil/RS-FIOCRUZ-45154/2021	2021-07-30	30	Alvorada	Capital/ Vale do Gravataí	30	Female	Delta	AY.99.2
EPI_ISL_4271122	hCoV-19/Brazil/RS-FIOCRUZ-49506/2021	2021-07-30	30	Caxias do Sul	Caxias e Hortências	41	Male	Delta	AY.101
EPI_ISL_4271123	hCoV-19/Brazil/RS-FIOCRUZ-49507/2021	2021-07-30	30	Caxias do Sul	Caxias e Hortências	58	Male	Delta	AY.101
EPI_ISL_4271124	hCoV-19/Brazil/RS-FIOCRUZ-49508/2021	2021-07-30	30	Caxias do Sul	Caxias e Hortências	31	Male	Delta	AY.101
EPI_ISL_4271125	hCoV-19/Brazil/RS-FIOCRUZ-49509/2021	2021-07-30	30	Caxias do Sul	Caxias e Hortências	46	Male	Delta	AY.101
EPI_ISL_4271126	hCoV-19/Brazil/RS-FIOCRUZ-49510/2021	2021-07-30	30	Caxias do Sul	Caxias e Hortências	33	Male	Delta	AY.101
EPI_ISL_4271198	hCoV-19/Brazil/RS-FIOCRUZ-49511/2021	2021-07-30	30	Caxias do Sul	Caxias e Hortências	50	Male	Delta	AY.101
EPI_ISL_4271127	hCoV-19/Brazil/RS-FIOCRUZ-49512/2021	2021-07-30	30	Caxias do Sul	Caxias e Hortências	36	Male	Delta	AY.101
EPI_ISL_4271128	hCoV-19/Brazil/RS-FIOCRUZ-49513/2021	2021-07-30	30	Caxias do Sul	Caxias e Hortências	27	Male	Delta	AY.101
EPI_ISL_4271216	hCoV-19/Brazil/RS-FIOCRUZ-49514/2021	2021-07-30	30	Cachoeirinha	Capital/ Vale do Gravataí	49	Female	Delta	AY.99.2
EPI_ISL_3756569	hCoV-19/Brazil/RS-LMM61492/2021	2021-07-30	30	Garibaldi	Vinhedos e Basalto	66	Female	Delta	AY.101
EPI_ISL_3756574	hCoV-19/Brazil/RS-LMM61540/2021	2021-07-30	30	Campo Bom	Vale dos Sinos	22	Female	Gamma	P.1
EPI_ISL_3492483	hCoV-19/Brazil/RS-LMM61572/2021	2021-07-30	30	Canoas	Vale do Caí/ Metropolitana	45	Female	Delta	AY.99.2
EPI_ISL_3492484	hCoV-19/Brazil/RS-LMM61613/2021	2021-07-30	30	Canoas	Vale do Caí/ Metropolitana	20	Male	Delta	AY.99.2
EPI_ISL_3492485	hCoV-19/Brazil/RS-LMM61617/2021	2021-07-30	30	Canoas	Vale do Caí/ Metropolitana	29	Female	Gamma	P.1
EPI_ISL_3492486	hCoV-19/Brazil/RS-LMM61626/2021	2021-07-30	30	Canoas	Vale do Caí/ Metropolitana	55	Female	Gamma	P.1
EPI_ISL_3492488	hCoV-19/Brazil/RS-LMM61649/2021	2021-07-30	30	Canoas	Vale do Caí/ Metropolitana	39	Male	Gamma	P.1
EPI_ISL_3492490	hCoV-19/Brazil/RS-LMM61662/2021	2021-07-30	30	Canoas	Vale do Caí/ Metropolitana	37	Male	Gamma	P.1
EPI_ISL_3492492	hCoV-19/Brazil/RS-LMM61667/2021	2021-07-30	30	Canoas	Vale do Caí/ Metropolitana	38	Female	Delta	AY.99.2
EPI_ISL_18311593	hCoV-19/Brazil/CV42014/2021	2021-07-31	30	Sant'Ana Do Livramento	Fronteira Oeste	31	Female	Gamma	P.1.2
EPI_ISL_4271194	hCoV-19/Brazil/RS-FIOCRUZ-49515/2021	2021-07-31	30	Sapucaia do Sul	Vale do Caí/ Metropolitana	68	Male	Delta	AY.99.2
EPI_ISL_4271235	hCoV-19/Brazil/RS-FIOCRUZ-49519/2021	2021-07-31	30	Gravataí	Capital/ Vale do Gravataí	48	Male	Delta	AY.99.2
EPI_ISL_3806783	hCoV-19/Brazil/RS-LMM61559/2021	2021-07-31	30	Garibaldi	Vinhedos e Basalto	27	Male	Gamma	P.1
EPI_ISL_3492487	hCoV-19/Brazil/RS-LMM61640/2021	2021-07-31	30	Canoas	Vale do Caí/ Metropolitana	88	Female	Gamma	P.1
EPI_ISL_3756580	hCoV-19/Brazil/RS-LMM61645/2021	2021-07-31	30	Canoas	Vale do Caí/ Metropolitana	21	Male	Delta	AY.101
EPI_ISL_3461109	hCoV-19/Brazil/RS-LMM61545/2021	2021-08-01	31	Garibaldi	Vinhedos e Basalto	68	Male	Delta	AY.101
EPI_ISL_3756570	hCoV-19/Brazil/RS-LMM61557/2021	2021-08-01	31	Garibaldi	Vinhedos e Basalto	73	Female	Delta	AY.101
EPI_ISL_3492491	hCoV-19/Brazil/RS-LMM61665/2021	2021-08-01	31	Canoas	Vale do Caí/ Metropolitana	28	Female	Gamma	P.1
EPI_ISL_11514417	hCoV-19/Brazil/RS-LMM70648/2021	2021-08-01	31	Viamão	Capital/ Vale do Gravataí	1	Male	Gamma	P.1
EPI_ISL_18311595	hCoV-19/Brazil/CV42088/2021	2021-08-02	31	Santa Maria	Verdes Campos	63	Male	Delta	AY.99.2
EPI_ISL_4271251	hCoV-19/Brazil/RS-FIOCRUZ-49504/2021	2021-08-02	31	Alvorada	Capital/ Vale do Gravataí	43	Male	Delta	AY.99.2
EPI_ISL_4271116	hCoV-19/Brazil/RS-FIOCRUZ-49505/2021	2021-08-02	31	Alvorada	Capital/ Vale do Gravataí	44	Male	Delta	AY.99.2
EPI_ISL_4271211	hCoV-19/Brazil/RS-FIOCRUZ-49518/2021	2021-08-02	31	Porto Alegre	Capital/ Vale do Gravataí	84	Male	Delta	AY.99.2
EPI_ISL_4271137	hCoV-19/Brazil/RS-FIOCRUZ-49522/2021	2021-08-02	31	Viamão	Capital/ Vale do Gravataí	35	Female	Delta	AY.99.2
EPI_ISL_4271130	hCoV-19/Brazil/RS-FIOCRUZ-49523/2021	2021-08-02	31	Guaíba	Carbonífera/ Costa Doce	55	Male	Delta	AY.99.2
EPI_ISL_4271132	hCoV-19/Brazil/RS-FIOCRUZ-49525/2021	2021-08-02	31	Porto Alegre	Capital/ Vale do Gravataí	79	Female	Delta	AY.99.2
EPI_ISL_4271206	hCoV-19/Brazil/RS-FIOCRUZ-49526/2021	2021-08-02	31	Novo Hamburgo	Vale dos Sinos	51	Female	Delta	AY.99.2
EPI_ISL_6940621	hCoV-19/Brazil/RS-FIOCRUZ-53142/2021	2021-08-02	31	Encantado	Vale das Montanhas	90	Female	Gamma	P.1
EPI_ISL_3492489	hCoV-19/Brazil/RS-LMM61660/2021	2021-08-02	31	Canoas	Vale do Caí/ Metropolitana	30	Female	Gamma	P.1
EPI_ISL_3508098	hCoV-19/Brazil/RS-LMM61677/2021	2021-08-02	31	Novo Hamburgo	Vale dos Sinos	72	Female	Gamma	P.1
EPI_ISL_3492495	hCoV-19/Brazil/RS-LMM61808/2021	2021-08-02	31	Porto Alegre	Capital/ Vale do Gravataí	39	Male	Delta	AY.20
EPI_ISL_3508099	hCoV-19/Brazil/RS-LMM61810/2021	2021-08-02	31	Porto Alegre	Capital/ Vale do Gravataí	61	Female	Gamma	P.1
EPI_ISL_3492498	hCoV-19/Brazil/RS-LMM61812/2021	2021-08-02	31	Porto Alegre	Capital/ Vale do Gravataí	20	Female	Delta	AY.99.2
EPI_ISL_18311596	hCoV-19/Brazil/CV42192/2021	2021-08-03	31	Caçapava do Sul	Jacuí Centro	60	Female	Gamma	P.1
EPI_ISL_4271252	hCoV-19/Brazil/RS-FIOCRUZ-49530/2021	2021-08-03	31	Canoas	Vale do Caí/ Metropolitana	76	Male	Delta	AY.46.3
EPI_ISL_3492493	hCoV-19/Brazil/RS-LMM61717/2021	2021-08-03	31	Novo Hamburgo	Vale dos Sinos	4 months	Male	Delta	AY.99.2
EPI_ISL_3492494	hCoV-19/Brazil/RS-LMM61719/2021	2021-08-03	31	Novo Hamburgo	Vale dos Sinos	35	Female	Delta	AY.99.2
EPI_ISL_18311597	hCoV-19/Brazil/CV42293/2021	2021-08-04	31	Santa Maria	Verdes Campos	42	Female	Gamma	P.1
EPI_ISL_4271248	hCoV-19/Brazil/RS-FIOCRUZ-49533/2021	2021-08-04	31	Canoas	Vale do Caí/ Metropolitana	51	Female	Delta	AY.99.2
EPI_ISL_4271214	hCoV-19/Brazil/RS-FIOCRUZ-49534/2021	2021-08-04	31	Viamão	Capital/ Vale do Gravataí	64	Male	Delta	AY.99.2
EPI_ISL_4271253	hCoV-19/Brazil/RS-FIOCRUZ-49535/2021	2021-08-04	31	Alvorada	Capital/ Vale do Gravataí	33	Female	Delta	AY.99.2
EPI_ISL_4271117	hCoV-19/Brazil/RS-FIOCRUZ-49537/2021	2021-08-04	31	Alvorada	Capital/ Vale do Gravataí	70	Female	Delta	AY.99.2
EPI_ISL_4271242	hCoV-19/Brazil/RS-FIOCRUZ-49538/2021	2021-08-04	31	Eldorado Do Sul	Carbonífera/ Costa Doce	65	Male	Delta	AY.99.2
EPI_ISL_4271118	hCoV-19/Brazil/RS-FIOCRUZ-49557/2021	2021-08-04	31	Alvorada	Capital/ Vale do Gravataí	31	Female	Delta	AY.99.2
EPI_ISL_18311599	hCoV-19/Brazil/CV42370/2021	2021-08-05	31	Santa Maria	Verdes Campos	20	Male	Gamma	P.1
EPI_ISL_4271131	hCoV-19/Brazil/RS-FIOCRUZ-49540/2021	2021-08-05	31	Passo Fundo	Região do Planalto	55	Male	Delta	AY.101
EPI_ISL_4271202	hCoV-19/Brazil/RS-FIOCRUZ-49542/2021	2021-08-05	31	Porto Alegre	Capital/ Vale do Gravataí	26	Male	Delta	AY.99.2
EPI_ISL_4271197	hCoV-19/Brazil/RS-FIOCRUZ-49543/2021	2021-08-05	31	Porto Alegre	Capital/ Vale do Gravataí	48	Male	Delta	AY.99.2
EPI_ISL_4271203	hCoV-19/Brazil/RS-FIOCRUZ-49547/2021	2021-08-05	31	Viamão	Capital/ Vale do Gravataí	60	Female	Delta	AY.99.2
EPI_ISL_18311598	hCoV-19/Brazil/CV42298/2021	2021-08-06	31	Santa Maria	Verdes Campos	45	Female	Delta	AY.99.2
EPI_ISL_18311601	hCoV-19/Brazil/CV42544/2021	2021-08-06	31	Santa Maria	Verdes Campos	45	Female	Gamma	P.1
EPI_ISL_18311602	hCoV-19/Brazil/CV42607/2021	2021-08-06	31	Guaíra		47	Male	Gamma	P.1
EPI_ISL_4061378	hCoV-19/Brazil/RS-FIOCRUZ-45139/2021	2021-08-06	31	Caxias do Sul	Caxias e Hortências	25	Female	Delta	AY.101
EPI_ISL_4271138	hCoV-19/Brazil/RS-FIOCRUZ-49541/2021	2021-08-06	31	Viamão	Capital/ Vale do Gravataí	60	Female	Delta	AY.99.2
EPI_ISL_4271254	hCoV-19/Brazil/RS-FIOCRUZ-49544/2021	2021-08-06	31	Porto Alegre	Capital/ Vale do Gravataí	73	Male	Delta	AY.99.2
EPI_ISL_4271133	hCoV-19/Brazil/RS-FIOCRUZ-49546/2021	2021-08-06	31	Porto Alegre	Capital/ Vale do Gravataí	77	Male	Delta	AY.99.2
EPI_ISL_4271115	hCoV-19/Brazil/RS-FIOCRUZ-49548/2021	2021-08-06	31	Alegrete	Fronteira Oeste	24	Female	Delta	AY.99.2
EPI_ISL_4271119	hCoV-19/Brazil/RS-FIOCRUZ-49549/2021	2021-08-06	31	Alvorada	Capital/ Vale do Gravataí	72	Male	Delta	AY.99.2
EPI_ISL_4271245	hCoV-19/Brazil/RS-FIOCRUZ-49550/2021	2021-08-06	31	Cidreira	Bons Ventos	16	Male	Delta	AY.99.2
EPI_ISL_4271121	hCoV-19/Brazil/RS-FIOCRUZ-49556/2021	2021-08-06	31	Cachoeirinha	Capital/ Vale do Gravataí	48	Female	Delta	AY.99.2
EPI_ISL_4271225	hCoV-19/Brazil/RS-FIOCRUZ-49564/2021	2021-08-06	31	Eldorado Do Sul	Carbonífera/ Costa Doce	28	Female	Delta	AY.99.2
EPI_ISL_3756572	hCoV-19/Brazil/RS-LMM62139/2021	2021-08-06	31	Canoas	Vale do Caí/ Metropolitana	22	Male	Delta	AY.99.2
EPI_ISL_18311604	hCoV-19/Brazil/CV42637/2021	2021-08-07	31	Santa Maria	Verdes Campos	42	Male	Gamma	P.1
EPI_ISL_4271139	hCoV-19/Brazil/RS-FIOCRUZ-49554/2021	2021-08-07	31	Viamão	Capital/ Vale do Gravataí	66	Male	Delta	AY.99.2
EPI_ISL_4271134	hCoV-19/Brazil/RS-FIOCRUZ-49562/2021	2021-08-07	31	Porto Alegre	Capital/ Vale do Gravataí	45	Male	Delta	AY.99.2
EPI_ISL_4271215	hCoV-19/Brazil/RS-FIOCRUZ-49586/2021	2021-08-07	31	Alvorada	Capital/ Vale do Gravataí	57	Male	Delta	AY.99.2
EPI_ISL_3756571	hCoV-19/Brazil/RS-LMM62134/2021	2021-08-07	31	Canoas	Vale do Caí/ Metropolitana	22	Female	Delta	AY.99.2
EPI_ISL_18311603	hCoV-19/Brazil/CV42609/2021	2021-08-08	32	São Gabriel	Fronteira Oeste	21	Male	Gamma	P.1
EPI_ISL_18311605	hCoV-19/Brazil/CV42641/2021	2021-08-08	32	Santa Maria	Verdes Campos	51	Female	Gamma	P.1.14
EPI_ISL_4271213	hCoV-19/Brazil/RS-FIOCRUZ-49551/2021	2021-08-08	32	Tapes	Carbonífera/ Costa Doce	1	Male	Delta	AY.101
EPI_ISL_4271120	hCoV-19/Brazil/RS-FIOCRUZ-49555/2021	2021-08-08	32	Alvorada	Capital/ Vale do Gravataí	79	Male	Delta	AY.99.2
EPI_ISL_4271237	hCoV-19/Brazil/RS-FIOCRUZ-49561/2021	2021-08-08	32	Barra do Ribeiro	Carbonífera/ Costa Doce	67	Female	Delta	AY.99.2
EPI_ISL_4271243	hCoV-19/Brazil/RS-FIOCRUZ-49563/2021	2021-08-08	32	Viamão	Capital/ Vale do Gravataí	61	Male	Delta	AY.99.2
EPI_ISL_4271220	hCoV-19/Brazil/RS-FIOCRUZ-49565/2021	2021-08-08	32	Porto Alegre	Capital/ Vale do Gravataí	57	Female	Delta	AY.99.2
EPI_ISL_6940631	hCoV-19/Brazil/RS-FIOCRUZ-53148/2021	2021-08-08	32	Gramado	Caxias e Hortências	78	Male	Gamma	P.1
EPI_ISL_18311600	hCoV-19/Brazil/CV42409/2021	2021-08-09	32	Santa Maria	Verdes Campos	12	Female	Gamma	P.1
EPI_ISL_18311606	hCoV-19/Brazil/CV42715/2021	2021-08-09	32	São Borja	Sete Povos das Missões	7	Female	Gamma	P.1
EPI_ISL_18311607	hCoV-19/Brazil/CV42782/2021	2021-08-09	32	Santa Maria	Verdes Campos	32	Female	Gamma	P.1
EPI_ISL_4271209	hCoV-19/Brazil/RS-FIOCRUZ-49553/2021	2021-08-09	32	Porto Alegre	Capital/ Vale do Gravataí	45	Female	Delta	AY.99.2
EPI_ISL_4271186	hCoV-19/Brazil/RS-FIOCRUZ-49568/2021	2021-08-09	32	Alvorada	Capital/ Vale do Gravataí	29	Female	Delta	AY.101
EPI_ISL_4271201	hCoV-19/Brazil/RS-FIOCRUZ-49570/2021	2021-08-09	32	Caxias do Sul	Caxias e Hortências	43	Male	Delta	AY.101
EPI_ISL_4271221	hCoV-19/Brazil/RS-FIOCRUZ-49573/2021	2021-08-09	32	Caxias do Sul	Caxias e Hortências	51	Male	Delta	AY.101
EPI_ISL_4271228	hCoV-19/Brazil/RS-FIOCRUZ-49574/2021	2021-08-09	32	Caxias do Sul	Caxias e Hortências	43	Male	Delta	AY.101
EPI_ISL_4271217	hCoV-19/Brazil/RS-FIOCRUZ-49581/2021	2021-08-09	32	Eldorado Do Sul	Carbonífera/ Costa Doce	68	Female	Delta	AY.99.2
EPI_ISL_4271207	hCoV-19/Brazil/RS-FIOCRUZ-49582/2021	2021-08-09	32	Barra do Ribeiro	Carbonífera/ Costa Doce	76	Female	Delta	AY.99.2
EPI_ISL_4271135	hCoV-19/Brazil/RS-FIOCRUZ-49583/2021	2021-08-09	32	Porto Alegre	Capital/ Vale do Gravataí	74	Female	Delta	AY.99.2
EPI_ISL_4271136	hCoV-19/Brazil/RS-FIOCRUZ-49585/2021	2021-08-09	32	Porto Alegre	Capital/ Vale do Gravataí	70	Male	Delta	AY.99.2
EPI_ISL_3492500	hCoV-19/Brazil/RS-LMM62105/2021	2021-08-09	32	Canoas	Vale do Caí/ Metropolitana	75	Male	Gamma	P.1
EPI_ISL_3756578	hCoV-19/Brazil/RS-LMM62194/2021	2021-08-09	32	Garibaldi	Vinhedos e Basalto	34	Female	Gamma	P.1
EPI_ISL_3806780	hCoV-19/Brazil/RS-LMM62211/2021	2021-08-09	32	Novo Hamburgo	Vale dos Sinos	75	Male	Gamma	P.1
EPI_ISL_18311381	hCoV-19/Brazil/0001/2021	2021-08-10	32	Santa Maria	Verdes Campos	73	Male	Delta	AY.99.2
EPI_ISL_18311608	hCoV-19/Brazil/CV42949/2021	2021-08-10	32	Santa Maria	Verdes Campos	41	Female	Delta	AY.99.2
EPI_ISL_4271205	hCoV-19/Brazil/RS-FIOCRUZ-49579/2021	2021-08-10	32	Alvorada	Capital/ Vale do Gravataí	74	Male	Delta	AY.99.2
EPI_ISL_4271129	hCoV-19/Brazil/RS-FIOCRUZ-49580/2021	2021-08-10	32	Gravataí	Capital/ Vale do Gravataí	51	Female	Delta	AY.99.2
EPI_ISL_6940648	hCoV-19/Brazil/RS-FIOCRUZ-53150/2021	2021-08-10	32	Panambi	Região da Diversidade	69	Male	Lambda	C.37
EPI_ISL_3806782	hCoV-19/Brazil/RS-LMM62202/2021	2021-08-10	32	Garibaldi	Vinhedos e Basalto	20	Female	Gamma	P.1
EPI_ISL_3806781	hCoV-19/Brazil/RS-LMM62203/2021	2021-08-10	32	Garibaldi	Vinhedos e Basalto	59	Male	Gamma	P.1
EPI_ISL_18311610	hCoV-19/Brazil/CV43066/2021	2021-08-11	32	Santa Maria	Verdes Campos	59	Female	Gamma	P.1
EPI_ISL_7379451	hCoV-19/Brazil/RS-FIOCRUZ-61218/2021	2021-08-11	32	Guaíba	Carbonífera/ Costa Doce	86	Female	Delta	AY.99.2
EPI_ISL_3806779	hCoV-19/Brazil/RS-LMM62262/2021	2021-08-11	32	Campo Bom	Vale dos Sinos	20	Male	Delta	AY.101
EPI_ISL_3806778	hCoV-19/Brazil/RS-LMM62264/2021	2021-08-11	32	Campo Bom	Vale dos Sinos	15	Male	Delta	AY.101
EPI_ISL_3756573	hCoV-19/Brazil/RS-LMM62269/2021	2021-08-11	32	Campo Bom	Vale dos Sinos	86	Female	Delta	AY.99.2
EPI_ISL_3806777	hCoV-19/Brazil/RS-LMM62277/2021	2021-08-11	32	Garibaldi	Vinhedos e Basalto	37	Male	Gamma	P.1
EPI_ISL_3806776	hCoV-19/Brazil/RS-LMM62279/2021	2021-08-11	32	Garibaldi	Vinhedos e Basalto	19	Male	Delta	AY.101
EPI_ISL_3806775	hCoV-19/Brazil/RS-LMM62287/2021	2021-08-11	32	Novo Hamburgo	Vale dos Sinos	75	Female	Gamma	P.1
EPI_ISL_3806774	hCoV-19/Brazil/RS-LMM62289/2021	2021-08-11	32	Novo Hamburgo	Vale dos Sinos	45	Female	Gamma	P.1
EPI_ISL_3806773	hCoV-19/Brazil/RS-LMM62314/2021	2021-08-11	32	Garibaldi	Vinhedos e Basalto	23	Female	Delta	AY.101
EPI_ISL_18311524	hCoV-19/Brazil/869909/2021	2021-08-12	32	Santa Maria	Verdes Campos	24	Female	Gamma	P.1
EPI_ISL_18311525	hCoV-19/Brazil/870225/2021	2021-08-12	32	Santa Maria	Verdes Campos	26	Male	Gamma	P.1
EPI_ISL_18311611	hCoV-19/Brazil/CV43081/2021	2021-08-12	32	Santa Maria	Verdes Campos	6	Male	Gamma	P.1.2
EPI_ISL_18311612	hCoV-19/Brazil/CV43202/2021	2021-08-12	32	Santa Maria	Verdes Campos	30	Female	Delta	AY.99.2
EPI_ISL_4880308	hCoV-19/Brazil/RS-FIOCRUZ-53131/2021	2021-08-12	32	Garibaldi	Vinhedos e Basalto	72	Female	Delta	AY.101
EPI_ISL_3806772	hCoV-19/Brazil/RS-LMM62318/2021	2021-08-12	32	Garibaldi	Vinhedos e Basalto	44	Female	Delta	AY.101
EPI_ISL_3806771	hCoV-19/Brazil/RS-LMM62319/2021	2021-08-12	32	Garibaldi	Vinhedos e Basalto	31	Female	Delta	AY.101
EPI_ISL_3756581	hCoV-19/Brazil/RS-LMM62333/2021	2021-08-12	32	Garibaldi	Vinhedos e Basalto	36	Female	Delta	AY.101
EPI_ISL_18311613	hCoV-19/Brazil/CV43233/2021	2021-08-13	32	Santa Maria	Verdes Campos	63	Female	Gamma	P.1
EPI_ISL_3756579	hCoV-19/Brazil/RS-LMM62336/2021	2021-08-13	32	Garibaldi	Vinhedos e Basalto	14	Male	Delta	AY.101
EPI_ISL_3806770	hCoV-19/Brazil/RS-LMM62337/2021	2021-08-13	32	Garibaldi	Vinhedos e Basalto	49	Male	Delta	AY.101
EPI_ISL_4554501	hCoV-19/Brazil/RS-LMM62470/2021	2021-08-13	32	Canoas	Vale do Caí/ Metropolitana	64	Female	Gamma	P.1
EPI_ISL_4554464	hCoV-19/Brazil/RS-LMM62471/2021	2021-08-13	32	Canoas	Vale do Caí/ Metropolitana	28	Female	Gamma	P.1.2
EPI_ISL_4554462	hCoV-19/Brazil/RS-LMM62499/2021	2021-08-13	32	Canoas	Vale do Caí/ Metropolitana	27	Male	Gamma	P.1
EPI_ISL_4554494	hCoV-19/Brazil/RS-LMM62519/2021	2021-08-13	32	Estância Velha	Vale dos Sinos	38	Male	Delta	AY.99.2
EPI_ISL_18311614	hCoV-19/Brazil/CV43292/2021	2021-08-14	32	Santa Maria	Verdes Campos	54	Male	Gamma	P.1
EPI_ISL_6940603	hCoV-19/Brazil/RS-FIOCRUZ-53159/2021	2021-08-14	32	Carazinho	Região do Planalto	76	Male	Gamma	P.1
EPI_ISL_4554504	hCoV-19/Brazil/RS-LMM62447/2021	2021-08-14	32	Canoas	Vale do Caí/ Metropolitana	18	Male	Delta	AY.101
EPI_ISL_4554471	hCoV-19/Brazil/RS-LMM62486/2021	2021-08-14	32	Canoas	Vale do Caí/ Metropolitana	19	Male	Gamma	P.1
EPI_ISL_4554458	hCoV-19/Brazil/RS-LMM62516/2021	2021-08-14	32	Canoas	Vale do Caí/ Metropolitana	22	Male	Delta	AY.99.2
EPI_ISL_4554456	hCoV-19/Brazil/RS-LMM62523/2021	2021-08-14	32	Canoas	Vale do Caí/ Metropolitana	20	Male	Delta	AY.99.2
EPI_ISL_4554460	hCoV-19/Brazil/RS-LMM62542/2021	2021-08-14	32	Canoas	Vale do Caí/ Metropolitana	39	Male	Delta	AY.99.2
EPI_ISL_6940602	hCoV-19/Brazil/RS-FIOCRUZ-53154/2021	2021-08-15	33	Carazinho	Região do Planalto	75	Male	Gamma	P.1
EPI_ISL_4554496	hCoV-19/Brazil/RS-LMM62509/2021	2021-08-15	33	Canoas	Vale do Caí/ Metropolitana	24	Female	Delta	AY.99.2
EPI_ISL_4554452	hCoV-19/Brazil/RS-LMM62527/2021	2021-08-15	33	Canoas	Vale do Caí/ Metropolitana	55	Male	Delta	AY.99.2
EPI_ISL_4554470	hCoV-19/Brazil/RS-LMM62541/2021	2021-08-15	33	Canoas	Vale do Caí/ Metropolitana	19	Male	Delta	AY.101
EPI_ISL_4554450	hCoV-19/Brazil/RS-LMM63584/2021	2021-08-15	33	Sapucaia do Sul	Vale do Caí/ Metropolitana	57	Male	Delta	AY.99.2
EPI_ISL_4554454	hCoV-19/Brazil/RS-LMM63589/2021	2021-08-15	33	Viamão	Capital/ Vale do Gravataí	66	Male	Delta	AY.99.2
EPI_ISL_18311615	hCoV-19/Brazil/CV43331/2021	2021-08-16	33	Santa Maria	Verdes Campos	13	Female	Delta	AY.99.2
EPI_ISL_18311616	hCoV-19/Brazil/CV43332/2021	2021-08-16	33	Santa Maria	Verdes Campos	38	Female	Delta	AY.99.2
EPI_ISL_18311617	hCoV-19/Brazil/CV43335/2021	2021-08-16	33	Santa Maria	Verdes Campos	18	Female	Delta	AY.99.2
EPI_ISL_6940637	hCoV-19/Brazil/RS-FIOCRUZ-53161/2021	2021-08-16	33	Nova Petrópolis	Caxias e Hortências	93	Female	Delta	AY.99.2
EPI_ISL_6940638	hCoV-19/Brazil/RS-FIOCRUZ-53163/2021	2021-08-16	33	Nova Petrópolis	Caxias e Hortências	90	Male	Delta	AY.99.2
EPI_ISL_6940673	hCoV-19/Brazil/RS-FIOCRUZ-53201/2021	2021-08-16	33	Sapucaia do Sul	Vale do Caí/ Metropolitana	51	Female	Delta	AY.99.2
EPI_ISL_6940661	hCoV-19/Brazil/RS-FIOCRUZ-53202/2021	2021-08-16	33	Salvador Do Sul	Vale do Caí/ Metropolitana	22	Female	Delta	AY.99.2
EPI_ISL_6940612	hCoV-19/Brazil/RS-FIOCRUZ-53203/2021	2021-08-16	33	Cruzeiro do Sul	Vale das Montanhas	58	Female	Delta	AY.99.2
EPI_ISL_6940617	hCoV-19/Brazil/RS-FIOCRUZ-53204/2021	2021-08-16	33	Eldorado Do Sul	Carbonífera/ Costa Doce	56	Male	Delta	AY.99.2
EPI_ISL_6940589	hCoV-19/Brazil/RS-FIOCRUZ-53127/2021	2021-08-17	33	Cachoeirinha	Capital/ Vale do Gravataí	84	Female	Gamma	P.1
EPI_ISL_6940639	hCoV-19/Brazil/RS-FIOCRUZ-53168/2021	2021-08-17	33	Nova Petrópolis	Caxias e Hortências	84	Female	Delta	AY.99.2
EPI_ISL_6940640	hCoV-19/Brazil/RS-FIOCRUZ-53170/2021	2021-08-17	33	Nova Petrópolis	Caxias e Hortências	88	Female	Delta	AY.99.2
EPI_ISL_6940595	hCoV-19/Brazil/RS-FIOCRUZ-53207/2021	2021-08-17	33	Canela	Caxias e Hortências	75	Male	Gamma	P.1.7
EPI_ISL_6940622	hCoV-19/Brazil/RS-FIOCRUZ-53208/2021	2021-08-17	33	Encruzilhada do Sul	Jacuí Centro	41	Female	Gamma	P.1
EPI_ISL_6940618	hCoV-19/Brazil/RS-FIOCRUZ-53209/2021	2021-08-17	33	Eldorado Do Sul	Carbonífera/ Costa Doce	31	Female	Gamma	P.1
EPI_ISL_6940576	hCoV-19/Brazil/RS-FIOCRUZ-53212/2021	2021-08-17	33	Alvorada	Capital/ Vale do Gravataí	27	Female	Gamma	P.1
EPI_ISL_6940577	hCoV-19/Brazil/RS-FIOCRUZ-53213/2021	2021-08-17	33	Alvorada	Capital/ Vale do Gravataí	23	Female	Delta	AY.99.2
EPI_ISL_6940680	hCoV-19/Brazil/RS-FIOCRUZ-53214/2021	2021-08-17	33	Tramandaí	Bons Ventos	35	Male	Gamma	P.1
EPI_ISL_4554468	hCoV-19/Brazil/RS-LMM62593/2021	2021-08-17	33	Campo Bom	Vale dos Sinos	22	Male	Delta	AY.99.2
EPI_ISL_4629156	hCoV-19/Brazil/RS-LMM62598/2021	2021-08-17	33	Campo Bom	Vale dos Sinos	26	Female	Delta	AY.99.2
EPI_ISL_4554449	hCoV-19/Brazil/RS-LMM62604/2021	2021-08-17	33	Garibaldi	Vinhedos e Basalto	17	Male	Delta	AY.101
EPI_ISL_4629140	hCoV-19/Brazil/RS-LMM63823/2021	2021-08-17	33	Santa Cruz Do Sul	Santa Cruz do Sul	16	Female	Delta	AY.99.2
EPI_ISL_4629139	hCoV-19/Brazil/RS-LMM63826/2021	2021-08-17	33	Santa Cruz Do Sul	Santa Cruz do Sul	46	Female	Delta	AY.99.2
EPI_ISL_18311609	hCoV-19/Brazil/CV43055/2021	2021-08-18	33	Santa Maria	Verdes Campos	24	Female	Gamma	P.1
EPI_ISL_6940627	hCoV-19/Brazil/RS-FIOCRUZ-53174/2021	2021-08-18	33	Garibaldi	Vinhedos e Basalto	47	Female	Delta	AY.101
EPI_ISL_6940628	hCoV-19/Brazil/RS-FIOCRUZ-53178/2021	2021-08-18	33	Garibaldi	Vinhedos e Basalto	90	Female	Delta	AY.101
EPI_ISL_6940629	hCoV-19/Brazil/RS-FIOCRUZ-53179/2021	2021-08-18	33	Garibaldi	Vinhedos e Basalto	92	Female	Delta	AY.101
EPI_ISL_6940615	hCoV-19/Brazil/RS-FIOCRUZ-53210/2021	2021-08-18	33	Dois Irmãos	Vale dos Sinos	33	Female	Delta	AY.101
EPI_ISL_6940578	hCoV-19/Brazil/RS-FIOCRUZ-53215/2021	2021-08-18	33	Alvorada	Capital/ Vale do Gravataí	48	Female	Delta	AY.99.2
EPI_ISL_6940674	hCoV-19/Brazil/RS-FIOCRUZ-53216/2021	2021-08-18	33	Sapucaia do Sul	Vale do Caí/ Metropolitana	39	Female	Delta	AY.4
EPI_ISL_6940663	hCoV-19/Brazil/RS-FIOCRUZ-53218/2021	2021-08-18	33	Santo Antonio da Patrulha	Bons Ventos	41	Female	Delta	AY.99.2
EPI_ISL_4554473	hCoV-19/Brazil/RS-LMM62657/2021	2021-08-18	33	Garibaldi	Vinhedos e Basalto	19	Female	Delta	AY.99.2
EPI_ISL_18311526	hCoV-19/Brazil/873417/2021	2021-08-19	33	Santa Maria	Verdes Campos	28	Male	Delta	AY.99.2
EPI_ISL_6940606	hCoV-19/Brazil/RS-FIOCRUZ-53217/2021	2021-08-19	33	Caxias do Sul	Caxias e Hortências	59	Female	Delta	AY.101
EPI_ISL_6940647	hCoV-19/Brazil/RS-FIOCRUZ-53220/2021	2021-08-19	33	Osório	Bons Ventos	62	Male	Delta	AY.99.2
EPI_ISL_6940625	hCoV-19/Brazil/RS-FIOCRUZ-53221/2021	2021-08-19	33	Esteio	Vale do Caí/ Metropolitana	33	Female	Delta	AY.99.2
EPI_ISL_6940650	hCoV-19/Brazil/RS-FIOCRUZ-53222/2021	2021-08-19	33	Passo Fundo	Região do Planalto	37	Female	Gamma	P.1
EPI_ISL_6940593	hCoV-19/Brazil/RS-FIOCRUZ-53223/2021	2021-08-19	33	Cachoeirinha	Capital/ Vale do Gravataí	32	Female	Delta	AY.99.2
EPI_ISL_6940634	hCoV-19/Brazil/RS-FIOCRUZ-53226/2021	2021-08-20	33	Ijuí	Região da Diversidade	36	Female	Gamma	P.1
EPI_ISL_6940660	hCoV-19/Brazil/RS-FIOCRUZ-53227/2021	2021-08-20	33	Rio Grande	Região Sul	21	Male	Gamma	P.1.8
EPI_ISL_6940654	hCoV-19/Brazil/RS-FIOCRUZ-53228/2021	2021-08-20	33	Pelotas	Região Sul	29	Female	Gamma	P.1
EPI_ISL_6940579	hCoV-19/Brazil/RS-FIOCRUZ-53229/2021	2021-08-20	33	Alvorada	Capital/ Vale do Gravataí	30	Female	Delta	AY.99.2
EPI_ISL_4554490	hCoV-19/Brazil/RS-LMM62733/2021	2021-08-20	33	Picada Café	Caxias e Hortências	30	Female	Gamma	P.1
EPI_ISL_4629161	hCoV-19/Brazil/RS-LMM62964/2021	2021-08-20	33	Canoas	Vale do Caí/ Metropolitana	23	Male	Gamma	P.1
EPI_ISL_18311619	hCoV-19/Brazil/CV43751/2021	2021-08-21	33	Santa Maria	Verdes Campos	42	Female	Gamma	P.1.7
EPI_ISL_4554492	hCoV-19/Brazil/RS-LMM62755/2021	2021-08-21	33	Garibaldi	Vinhedos e Basalto	7	Male	Delta	AY.101
EPI_ISL_4554484	hCoV-19/Brazil/RS-LMM62759/2021	2021-08-21	33	Garibaldi	Vinhedos e Basalto	41	Female	Delta	AY.101
EPI_ISL_4554480	hCoV-19/Brazil/RS-LMM62763/2021	2021-08-21	33	Garibaldi	Vinhedos e Basalto	27	Male	Delta	AY.99.2
EPI_ISL_4554475	hCoV-19/Brazil/RS-LMM62769/2021	2021-08-21	33	Garibaldi	Vinhedos e Basalto	13	Female	Delta	AY.101
EPI_ISL_4554486	hCoV-19/Brazil/RS-LMM62770/2021	2021-08-21	33	Garibaldi	Vinhedos e Basalto	11	Female	Delta	AY.101
EPI_ISL_4554482	hCoV-19/Brazil/RS-LMM62941/2021	2021-08-21	33	Canoas	Vale do Caí/ Metropolitana	39	Female	Delta	AY.99.2
EPI_ISL_4554465	hCoV-19/Brazil/RS-LMM62950/2021	2021-08-21	33	Canoas	Vale do Caí/ Metropolitana	25	Male	Gamma	P.1
EPI_ISL_4554445	hCoV-19/Brazil/RS-LMM62955/2021	2021-08-21	33	Canoas	Vale do Caí/ Metropolitana	42	Female	Delta	AY.99.2
EPI_ISL_4554488	hCoV-19/Brazil/RS-LMM62960/2021	2021-08-21	33	Canoas	Vale do Caí/ Metropolitana	50	Female	Gamma	P.1
EPI_ISL_4554447	hCoV-19/Brazil/RS-LMM62962/2021	2021-08-21	33	Canoas	Vale do Caí/ Metropolitana	55	Female	Delta	AY.99.2
EPI_ISL_18311448	hCoV-19/Brazil/203-65978-207/2021	2021-08-22	34	Santa Maria	Verdes Campos	31	Female	Gamma	P.1
EPI_ISL_18311450	hCoV-19/Brazil/204-65978-294/2021	2021-08-22	34	Santa Maria	Verdes Campos	62	Male	Gamma	P.1
EPI_ISL_6940607	hCoV-19/Brazil/RS-FIOCRUZ-53230/2021	2021-08-22	34	Caxias do Sul	Caxias e Hortências	31	Female	Delta	AY.101
EPI_ISL_6940619	hCoV-19/Brazil/RS-FIOCRUZ-53231/2021	2021-08-22	34	Eldorado Do Sul	Carbonífera/ Costa Doce	50	Male	Gamma	P.1
EPI_ISL_6940645	hCoV-19/Brazil/RS-FIOCRUZ-53233/2021	2021-08-22	34	Novo Hamburgo	Vale dos Sinos	70	Female	Delta	AY.99.2
EPI_ISL_4554477	hCoV-19/Brazil/RS-LMM62932/2021	2021-08-22	34	Canoas	Vale do Caí/ Metropolitana	43	Male	Gamma	P.1.2
EPI_ISL_4554499	hCoV-19/Brazil/RS-LMM62933/2021	2021-08-22	34	Canoas	Vale do Caí/ Metropolitana	57	Female	Delta	AY.99.2
EPI_ISL_4554479	hCoV-19/Brazil/RS-LMM62946/2021	2021-08-22	34	Canoas	Vale do Caí/ Metropolitana	58	Female	Delta	AY.99.2
EPI_ISL_18311382	hCoV-19/Brazil/001-65979-258/2021	2021-08-23	34	Canoas	Vale do Caí/ Metropolitana	38	Male	Delta	AY.99.2
EPI_ISL_18311383	hCoV-19/Brazil/001-65979-661/2021	2021-08-23	34	Santa Maria	Verdes Campos	12	Female	Delta	AY.99.2
EPI_ISL_18311422	hCoV-19/Brazil/101-65979-257/2021	2021-08-23	34	Arroio do Tigre	Jacuí Centro	25	Male	Delta	AY.99.2
EPI_ISL_18311449	hCoV-19/Brazil/203-65979-789/2021	2021-08-23	34	Santa Maria	Verdes Campos	37	Female	Gamma	P.1
EPI_ISL_18311621	hCoV-19/Brazil/CV43806/2021	2021-08-23	34	Santa Maria	Verdes Campos	28	Female	Gamma	P.1
EPI_ISL_6940632	hCoV-19/Brazil/RS-FIOCRUZ-53183/2021	2021-08-23	34	Gramado	Caxias e Hortências	73	Male	Delta	AY.99.2
EPI_ISL_6940664	hCoV-19/Brazil/RS-FIOCRUZ-53234/2021	2021-08-23	34	Santo Antonio da Patrulha	Bons Ventos	41	Male	Gamma	P.1
EPI_ISL_6940665	hCoV-19/Brazil/RS-FIOCRUZ-53235/2021	2021-08-23	34	Santo Antonio da Patrulha	Bons Ventos	26	Male	Delta	AY.99.2
EPI_ISL_6940635	hCoV-19/Brazil/RS-FIOCRUZ-53236/2021	2021-08-23	34	Imbé	Bons Ventos	46	Female	Delta	AY.99.2
EPI_ISL_6940580	hCoV-19/Brazil/RS-FIOCRUZ-53237/2021	2021-08-23	34	Alvorada	Capital/ Vale do Gravataí	22	Female	Delta	AY.99.2
EPI_ISL_6940596	hCoV-19/Brazil/RS-FIOCRUZ-53238/2021	2021-08-23	34	Canoas	Vale do Caí/ Metropolitana	31	Male	Delta	AY.101
EPI_ISL_4880318	hCoV-19/Brazil/RS-FIOCRUZ-53240/2021	2021-08-23	34	Novo Hamburgo	Vale dos Sinos	61	Male	Delta	AY.99.2
EPI_ISL_6940630	hCoV-19/Brazil/RS-FIOCRUZ-53247/2021	2021-08-23	34	Gaurama	Alto Uruguai Gaúcho	49	Male	Gamma	P.1
EPI_ISL_4554502	hCoV-19/Brazil/RS-LMM62924/2021	2021-08-23	34	Canoas	Vale do Caí/ Metropolitana	44	Female	Delta	AY.99.2
EPI_ISL_4629146	hCoV-19/Brazil/RS-LMM62983/2021	2021-08-23	34	Canoas	Vale do Caí/ Metropolitana	21	Male	Delta	AY.99.2
EPI_ISL_4629145	hCoV-19/Brazil/RS-LMM63045/2021	2021-08-23	34	Novo Hamburgo	Vale dos Sinos	81	Male	Delta	AY.99.2
EPI_ISL_4629152	hCoV-19/Brazil/RS-LMM63047/2021	2021-08-23	34	Novo Hamburgo	Vale dos Sinos	72	Female	Delta	AY.101
EPI_ISL_18311385	hCoV-19/Brazil/001-65980-544/2021	2021-08-24	34	Agudo	Verdes Campos	31	Female	Delta	AY.99.2
EPI_ISL_18311386	hCoV-19/Brazil/001-65980-628/2021	2021-08-24	34	Santa Maria	Verdes Campos	60	Female	Delta	AY.99.2
EPI_ISL_18311624	hCoV-19/Brazil/CV43945/2021	2021-08-24	34	Santa Maria	Verdes Campos	36	Female	Delta	AY.99.2
EPI_ISL_18311626	hCoV-19/Brazil/CV44048/2021	2021-08-24	34	Santa Maria	Verdes Campos	44	Male	Delta	AY.99.2
EPI_ISL_6940581	hCoV-19/Brazil/RS-FIOCRUZ-53241/2021	2021-08-24	34	Alvorada	Capital/ Vale do Gravataí	21	Female	Delta	AY.99.2
EPI_ISL_6940582	hCoV-19/Brazil/RS-FIOCRUZ-53242/2021	2021-08-24	34	Alvorada	Capital/ Vale do Gravataí	33	Female	Gamma	P.1
EPI_ISL_6940666	hCoV-19/Brazil/RS-FIOCRUZ-53243/2021	2021-08-24	34	São Jerônimo	Carbonífera/ Costa Doce	25	Female	Gamma	P.1.2
EPI_ISL_6940667	hCoV-19/Brazil/RS-FIOCRUZ-53244/2021	2021-08-24	34	São Jerônimo	Carbonífera/ Costa Doce	58	Female	Gamma	P.1
EPI_ISL_6940594	hCoV-19/Brazil/RS-FIOCRUZ-53245/2021	2021-08-24	34	Cachoeirinha	Capital/ Vale do Gravataí	22	Male	Delta	AY.99.2
EPI_ISL_6940636	hCoV-19/Brazil/RS-FIOCRUZ-53246/2021	2021-08-24	34	Nonoai	Alto Uruguai Gaúcho	22	Male	Delta	AY.101
EPI_ISL_4629144	hCoV-19/Brazil/RS-LMM63081/2021	2021-08-24	34	Novo Hamburgo	Vale dos Sinos	79	Female	Delta	AY.101
EPI_ISL_4629155	hCoV-19/Brazil/RS-LMM63083/2021	2021-08-24	34	Novo Hamburgo	Vale dos Sinos	69	Male	Delta	AY.101
EPI_ISL_4820611	hCoV-19/Brazil/RS-LMM63084/2021	2021-08-24	34	Novo Hamburgo	Vale dos Sinos	70	Male	Gamma	P.1
EPI_ISL_4554443	hCoV-19/Brazil/RS-LMM63590/2021	2021-08-24	34	Alvorada	Capital/ Vale do Gravataí	70	Male	Delta	AY.99.2
EPI_ISL_18311387	hCoV-19/Brazil/001-65981-397/2021	2021-08-25	34	Santa Maria	Verdes Campos	24	Male	Delta	AY.99.2
EPI_ISL_18311423	hCoV-19/Brazil/101-65981-365/2021	2021-08-25	34	Santa Maria	Verdes Campos	35	Female	Delta	AY.99.2
EPI_ISL_18311516	hCoV-19/Brazil/8139/2021	2021-08-25	34	Santa Maria	Verdes Campos	28	Female	Delta	AY.101
EPI_ISL_18311625	hCoV-19/Brazil/CV44023/2021	2021-08-25	34	Santa Maria	Verdes Campos	13	Female	Delta	AY.99.2
EPI_ISL_6940675	hCoV-19/Brazil/RS-FIOCRUZ-53248/2021	2021-08-25	34	Sapucaia do Sul	Vale do Caí/ Metropolitana	45	Female	Delta	AY.101
EPI_ISL_6940585	hCoV-19/Brazil/RS-FIOCRUZ-53251/2021	2021-08-25	34	Alvorada	Capital/ Vale do Gravataí	62	Male	Delta	AY.101
EPI_ISL_4629154	hCoV-19/Brazil/RS-LMM63101/2021	2021-08-25	34	Novo Hamburgo	Vale dos Sinos	38	Female	Delta	AY.101
EPI_ISL_4629164	hCoV-19/Brazil/RS-LMM63103/2021	2021-08-25	34	Novo Hamburgo	Vale dos Sinos	35	Male	Delta	AY.99.2
EPI_ISL_4554441	hCoV-19/Brazil/RS-LMM63586/2021	2021-08-25	34	Fraiburgo		67	Male	Delta	AY.99.2
EPI_ISL_18311481	hCoV-19/Brazil/309-65982-700/2021	2021-08-26	34	Bento Gonçalves	Vinhedos e Basalto	38	Male	Delta	AY.99.2
EPI_ISL_18311517	hCoV-19/Brazil/8200/2021	2021-08-26	34	Rio De Janeiro		33	Female	Delta	AY.99.2
EPI_ISL_18311618	hCoV-19/Brazil/CV43533/2021	2021-08-26	34	Vila Nova do Sul	Verdes Campos	19	Female	Delta	AY.101
EPI_ISL_18311627	hCoV-19/Brazil/CV44108/2021	2021-08-26	34	Santa Maria	Verdes Campos	37	Female	Delta	AY.99.2
EPI_ISL_6940670	hCoV-19/Brazil/RS-FIOCRUZ-53185/2021	2021-08-26	34	São Marcos	Uvas e Vales	22	Male	Delta	AY.101
EPI_ISL_6940583	hCoV-19/Brazil/RS-FIOCRUZ-53249/2021	2021-08-26	34	Alvorada	Capital/ Vale do Gravataí	22	Male	Delta	AY.99.2
EPI_ISL_6940584	hCoV-19/Brazil/RS-FIOCRUZ-53250/2021	2021-08-26	34	Alvorada	Capital/ Vale do Gravataí	18	Female	Delta	AY.99.2
EPI_ISL_6940586	hCoV-19/Brazil/RS-FIOCRUZ-53252/2021	2021-08-26	34	Alvorada	Capital/ Vale do Gravataí	28	Male	Delta	AY.99.2
EPI_ISL_6940598	hCoV-19/Brazil/RS-FIOCRUZ-53255/2021	2021-08-26	34	Canoas	Vale do Caí/ Metropolitana	51	Female	Delta	AY.101
EPI_ISL_6940623	hCoV-19/Brazil/RS-FIOCRUZ-53256/2021	2021-08-26	34	Estância Velha	Vale dos Sinos	35	Female	Delta	AY.101
EPI_ISL_4629153	hCoV-19/Brazil/RS-LMM63146/2021	2021-08-26	34	Garibaldi	Vinhedos e Basalto	13	Female	Delta	AY.101
EPI_ISL_4629165	hCoV-19/Brazil/RS-LMM63157/2021	2021-08-26	34	Novo Hamburgo	Vale dos Sinos	57	Female	Delta	AY.99.2
EPI_ISL_4554498	hCoV-19/Brazil/RS-LMM63592/2021	2021-08-26	34	Sapucaia do Sul	Vale do Caí/ Metropolitana	33	Female	Delta	AY.101
EPI_ISL_18311388	hCoV-19/Brazil/001-65983-271/2021	2021-08-27	34	Pelotas	Região Sul	75	Male	Delta	AY.99.2
EPI_ISL_18311389	hCoV-19/Brazil/001-65983-633/2021	2021-08-27	34	Nova Palma	Verdes Campos	33	Male	Gamma	P.1
EPI_ISL_18311392	hCoV-19/Brazil/001-65986-550/2021	2021-08-27	34	Júlio de Castilhos	Verdes Campos	31	Female	Delta	AY.99.2
EPI_ISL_18311445	hCoV-19/Brazil/201-65979-497/2021	2021-08-27	34	Santa Maria	Verdes Campos	38	Male	Delta	AY.101
EPI_ISL_18311452	hCoV-19/Brazil/204-65984-484/2021	2021-08-27	34	Santa Maria	Verdes Campos	37	Female	Delta	AY.99.2
EPI_ISL_18311482	hCoV-19/Brazil/309-65983-428/2021	2021-08-27	34	Ji-Paraná		34	Female	Delta	AY.99.2
EPI_ISL_6940597	hCoV-19/Brazil/RS-FIOCRUZ-53254/2021	2021-08-27	34	Canoas	Vale do Caí/ Metropolitana	31	Female	Delta	AY.99.2
EPI_ISL_4880300	hCoV-19/Brazil/RS-FIOCRUZ-53259/2021	2021-08-27	34	Pelotas	Região Sul	47	Female	Gamma	P.1
EPI_ISL_6940620	hCoV-19/Brazil/RS-FIOCRUZ-53260/2021	2021-08-27	34	Eldorado Do Sul	Carbonífera/ Costa Doce	41	Female	Delta	AY.99.2
EPI_ISL_6940611	hCoV-19/Brazil/RS-FIOCRUZ-53262/2021	2021-08-27	34	Charqueadas	Carbonífera/ Costa Doce	74	Male	Delta	AY.99.2
EPI_ISL_4629143	hCoV-19/Brazil/RS-LMM63125/2021	2021-08-27	34	Novo Hamburgo	Vale dos Sinos	20	Female	Delta	AY.99.2
EPI_ISL_4629142	hCoV-19/Brazil/RS-LMM63156/2021	2021-08-27	34	Novo Hamburgo	Vale dos Sinos	76	Female	Delta	AY.99.2
EPI_ISL_4554440	hCoV-19/Brazil/RS-LMM63591/2021	2021-08-27	34	Porto Alegre	Capital/ Vale do Gravataí	74	Male	Delta	AY.99.2
EPI_ISL_18311384	hCoV-19/Brazil/001-65979-669/2021	2021-08-28	34	Santa Maria	Verdes Campos	5	Female	Delta	AY.99.2
EPI_ISL_18311390	hCoV-19/Brazil/001-65984-445/2021	2021-08-28	34	Santa Maria	Verdes Campos	16	Male	Delta	AY.99.2
EPI_ISL_18311391	hCoV-19/Brazil/001-65986-316/2021	2021-08-28	34	Toropi	Verdes Campos	45	Male	Delta	AY.99.2
EPI_ISL_18311446	hCoV-19/Brazil/201-65982-352/2021	2021-08-28	34	Santiago	Entre Rios	15	Female	Delta	AY.99.2
EPI_ISL_18311447	hCoV-19/Brazil/201-65982-468/2021	2021-08-28	34	Júlio de Castilhos	Verdes Campos	69	Female	Delta	AY.99.2
EPI_ISL_18311451	hCoV-19/Brazil/204-65983-836/2021	2021-08-28	34	Santa Maria	Verdes Campos	33	Male	Delta	AY.101
EPI_ISL_18311453	hCoV-19/Brazil/204-65984-499/2021	2021-08-28	34	Santa Maria	Verdes Campos	17	Female	Delta	AY.99.2
EPI_ISL_18311506	hCoV-19/Brazil/501-65986-577/2021	2021-08-28	34	Santa Maria	Verdes Campos	31	Male	Delta	AY.101
EPI_ISL_18311518	hCoV-19/Brazil/8325/2021	2021-08-28	34	Santa Maria	Verdes Campos	48	Male	Gamma	P.1
EPI_ISL_18311620	hCoV-19/Brazil/CV43783/2021	2021-08-28	34	Santa Maria	Verdes Campos	36	Female	Gamma	P.1
EPI_ISL_4630039	hCoV-19/Brazil/RS-LMM63587/2021	2021-08-28	34	Porto Alegre	Capital/ Vale do Gravataí	58	Male	Delta	AY.101
EPI_ISL_4554438	hCoV-19/Brazil/RS-LMM63588/2021	2021-08-29	35	Rio Grande	Região Sul	71	Male	Delta	AY.99.2
EPI_ISL_18311519	hCoV-19/Brazil/8372/2021	2021-08-30	35	Santa Maria	Verdes Campos	55	Male	Delta	AY.99.2
EPI_ISL_18311520	hCoV-19/Brazil/8382/2021	2021-08-30	35	Santa Maria	Verdes Campos	55	Female	Delta	AY.99.2
EPI_ISL_18311623	hCoV-19/Brazil/CV43855/2021	2021-08-30	35	São Sepé	Verdes Campos	33	Male	Delta	AY.101
EPI_ISL_18311628	hCoV-19/Brazil/CV44248/2021	2021-08-30	35	Santa Maria	Verdes Campos	86	Male	Gamma	P.1
EPI_ISL_6940604	hCoV-19/Brazil/RS-FIOCRUZ-53132/2021	2021-08-30	35	Caxias do Sul	Caxias e Hortências	76	Male	Delta	AY.101
EPI_ISL_6940605	hCoV-19/Brazil/RS-FIOCRUZ-53134/2021	2021-08-30	35	Caxias do Sul	Caxias e Hortências	56	Female	Delta	AY.101
EPI_ISL_6940633	hCoV-19/Brazil/RS-FIOCRUZ-53265/2021	2021-08-30	35	Gramado	Caxias e Hortências	25	Male	Delta	AY.101
EPI_ISL_6940608	hCoV-19/Brazil/RS-FIOCRUZ-53268/2021	2021-08-30	35	Caxias do Sul	Caxias e Hortências	43	Female	Delta	AY.101
EPI_ISL_6940609	hCoV-19/Brazil/RS-FIOCRUZ-53269/2021	2021-08-30	35	Caxias do Sul	Caxias e Hortências	95	Male	Delta	AY.101
EPI_ISL_6940599	hCoV-19/Brazil/RS-FIOCRUZ-53270/2021	2021-08-30	35	Canoas	Vale do Caí/ Metropolitana	26	Female	Gamma	P.1.7
EPI_ISL_6940610	hCoV-19/Brazil/RS-FIOCRUZ-53271/2021	2021-08-30	35	Cerro Branco	Jacuí Centro	63	Female	Delta	AY.99.2
EPI_ISL_4554436	hCoV-19/Brazil/RS-LMM63585/2021	2021-08-30	35	Macapá		43	Male	Delta	AY.99.2
EPI_ISL_4629138	hCoV-19/Brazil/RS-LMM63828/2021	2021-08-30	35	Santa Cruz Do Sul	Santa Cruz do Sul	21	Male	Delta	AY.99.2
EPI_ISL_4629157	hCoV-19/Brazil/RS-LMM63831/2021	2021-08-30	35	Santa Cruz Do Sul	Santa Cruz do Sul	85	Female	Gamma	P.1.2
EPI_ISL_18311521	hCoV-19/Brazil/8486/2021	2021-08-31	35	Santa Maria	Verdes Campos	63	Male	Delta	AY.99.2
EPI_ISL_18311629	hCoV-19/Brazil/CV44350/2021	2021-08-31	35	Santa Maria	Verdes Campos	28	Male	Delta	AY.99.2
EPI_ISL_18311630	hCoV-19/Brazil/CV44420/2021	2021-08-31	35	Santa Maria	Verdes Campos	77	Female	Delta	AY.99.2
EPI_ISL_18311631	hCoV-19/Brazil/CV44433/2021	2021-08-31	35	Santa Maria	Verdes Campos	31	Male	Gamma	P.1
EPI_ISL_6940590	hCoV-19/Brazil/RS-FIOCRUZ-53136/2021	2021-08-31	35	Cachoeirinha	Capital/ Vale do Gravataí	34	Female	Delta	AY.99.2
EPI_ISL_6940676	hCoV-19/Brazil/RS-FIOCRUZ-53139/2021	2021-08-31	35	Tramandaí	Bons Ventos	53	Male	Delta	AY.99.2
EPI_ISL_18311522	hCoV-19/Brazil/8522/2021	2021-09-01	35	Santa Maria	Verdes Campos	48	Male	Delta	AY.99.2
EPI_ISL_6940655	hCoV-19/Brazil/RS-FIOCRUZ-53143/2021	2021-09-01	35	Porto Alegre	Capital/ Vale do Gravataí	77	Female	Gamma	P.1.7
EPI_ISL_6940587	hCoV-19/Brazil/RS-FIOCRUZ-53273/2021	2021-09-01	35	Alvorada	Capital/ Vale do Gravataí	22	Female	Delta	AY.99.2
EPI_ISL_6940588	hCoV-19/Brazil/RS-FIOCRUZ-53274/2021	2021-09-01	35	Alvorada	Capital/ Vale do Gravataí	28	Female	Delta	AY.99.2
EPI_ISL_6940616	hCoV-19/Brazil/RS-FIOCRUZ-53275/2021	2021-09-01	35	Dois Irmãos	Vale dos Sinos	53	Male	Delta	AY.101
EPI_ISL_6940600	hCoV-19/Brazil/RS-FIOCRUZ-53276/2021	2021-09-01	35	Canoas	Vale do Caí/ Metropolitana	87	Female	Delta	AY.99.2
EPI_ISL_6940601	hCoV-19/Brazil/RS-FIOCRUZ-53277/2021	2021-09-01	35	Canoas	Vale do Caí/ Metropolitana	85	Female	Delta	AY.99.2
EPI_ISL_7455327	hCoV-19/Brazil/RS-FIOCRUZ-61232/2021	2021-09-01	35	Santo Ângelo	Sete Povos das Missões	73	Female	Delta	AY.99.2
EPI_ISL_4629151	hCoV-19/Brazil/RS-LMM63451/2021	2021-09-01	35	Novo Hamburgo	Vale dos Sinos	43	Male	Delta	AY.99.2
EPI_ISL_4554434	hCoV-19/Brazil/RS-LMM63593/2021	2021-09-01	35	Porto Alegre	Capital/ Vale do Gravataí	34	Male	Delta	AY.99.2
EPI_ISL_4629163	hCoV-19/Brazil/RS-LMM63829/2021	2021-09-01	35	Santa Cruz Do Sul	Santa Cruz do Sul	51	Female	Delta	AY.101
EPI_ISL_18311523	hCoV-19/Brazil/8652/2021	2021-09-02	35	Santa Maria	Verdes Campos	57	Female	Delta	AY.101
EPI_ISL_4554432	hCoV-19/Brazil/RS-LMM63594/2021	2021-09-02	35	Porto Alegre	Capital/ Vale do Gravataí	56	Male	Delta	AY.99.2
EPI_ISL_18311393	hCoV-19/Brazil/050-65990-440/2021	2021-09-03	35	Santa Maria	Verdes Campos	51	Male	Delta	AY.101
EPI_ISL_18311443	hCoV-19/Brazil/120-65987-462/2021	2021-09-03	35	Santa Maria	Verdes Campos	19	Female	Gamma	P.1
EPI_ISL_18311454	hCoV-19/Brazil/210-65990-424/2021	2021-09-03	35	Santa Maria	Verdes Campos	79	Male	Delta	AY.99.2
EPI_ISL_18311455	hCoV-19/Brazil/210-65990-429/2021	2021-09-03	35	Santa Maria	Verdes Campos	51	Female	Delta	AY.99.2
EPI_ISL_18311527	hCoV-19/Brazil/8760/2021	2021-09-03	35	Santa Maria	Verdes Campos	52	Female	Delta	AY.99.2
EPI_ISL_18311528	hCoV-19/Brazil/8768/2021	2021-09-03	35	Santa Maria	Verdes Campos	47	Female	Gamma	P.1
EPI_ISL_18311622	hCoV-19/Brazil/CV43831/2021	2021-09-03	35	Santa Maria	Verdes Campos	37	Male	Delta	AY.99.2
EPI_ISL_6940575	hCoV-19/Brazil/RS-FIOCRUZ-53147/2021	2021-09-03	35	Alvorada	Capital/ Vale do Gravataí	46	Female	Delta	AY.99.2
EPI_ISL_6940641	hCoV-19/Brazil/RS-FIOCRUZ-53155/2021	2021-09-03	35	Novo Hamburgo	Vale dos Sinos	72	Female	Delta	AY.99.2
EPI_ISL_6940613	hCoV-19/Brazil/RS-FIOCRUZ-53156/2021	2021-09-03	35	Dois Irmãos	Vale dos Sinos	38	Female	Delta	AY.99.2
EPI_ISL_6193519	hCoV-19/Brazil/RS-LMM66128/2021	2021-09-03	35	Santa Cruz Do Sul	Santa Cruz do Sul	28	Female	Delta	AY.99.2
EPI_ISL_6193560	hCoV-19/Brazil/RS-LMM66140/2021	2021-09-03	35	Santa Cruz Do Sul	Santa Cruz do Sul	57	Male	Delta	AY.99.2
EPI_ISL_6193849	hCoV-19/Brazil/RS-LMM66141/2021	2021-09-03	35	Santa Cruz Do Sul	Santa Cruz do Sul	36	Female	Gamma	P.1
EPI_ISL_18311394	hCoV-19/Brazil/050-65991-292/2021	2021-09-04	35	Silveira Martins	Verdes Campos	65	Female	Delta	AY.101
EPI_ISL_18311507	hCoV-19/Brazil/505-65991-263/2021	2021-09-04	35	Silveira Martins	Verdes Campos	18	Female	Delta	AY.101
EPI_ISL_6940677	hCoV-19/Brazil/RS-FIOCRUZ-53145/2021	2021-09-04	35	Tramandaí	Bons Ventos	77	Male	Delta	AY.99.2
EPI_ISL_6940591	hCoV-19/Brazil/RS-FIOCRUZ-53152/2021	2021-09-04	35	Cachoeirinha	Capital/ Vale do Gravataí	32	Male	Delta	AY.99.2
EPI_ISL_4554506	hCoV-19/Brazil/RS-LMM63595/2021	2021-09-04	35	São Leopoldo	Vale dos Sinos	24	Female	Delta	AY.99.2
EPI_ISL_6193569	hCoV-19/Brazil/RS-LMM63533/2021	2021-09-05	36	Novo Hamburgo	Vale dos Sinos	65	Male	Delta	AY.99.2
EPI_ISL_18311464	hCoV-19/Brazil/211-65989-746/2021	2021-09-06	36	Caxias do Sul	Caxias e Hortências	37	Male	Delta	AY.99.2
EPI_ISL_18311480	hCoV-19/Brazil/301-65987-468/2021	2021-09-06	36	Silveira Martins	Verdes Campos	97	Male	Delta	AY.101
EPI_ISL_18311485	hCoV-19/Brazil/315-65992-200/2021	2021-09-06	36	Santa Maria	Verdes Campos	22	Male	Delta	AY.99.2
EPI_ISL_18311486	hCoV-19/Brazil/315-65993-482/2021	2021-09-06	36	Silveira Martins	Verdes Campos	72	Male	Delta	AY.101
EPI_ISL_18311508	hCoV-19/Brazil/505-65993-592/2021	2021-09-06	36	Santa Maria	Verdes Campos	24	Female	Delta	AY.101
EPI_ISL_18311529	hCoV-19/Brazil/8788/2021	2021-09-06	36	Santa Maria	Verdes Campos	49	Female	Delta	AY.99.2
EPI_ISL_18311530	hCoV-19/Brazil/8826/2021	2021-09-06	36	São Martinho da Serra	Verdes Campos	33	Male	Gamma	P.1.2
EPI_ISL_6940651	hCoV-19/Brazil/RS-FIOCRUZ-53135/2021	2021-09-06	36	Pelotas	Região Sul	28	Male	Delta	AY.99.2
EPI_ISL_6940652	hCoV-19/Brazil/RS-FIOCRUZ-53137/2021	2021-09-06	36	Pelotas	Região Sul	30	Male	Delta	AY.99.2
EPI_ISL_6940653	hCoV-19/Brazil/RS-FIOCRUZ-53138/2021	2021-09-06	36	Pelotas	Região Sul	23	Male	Delta	AY.99.2
EPI_ISL_6940642	hCoV-19/Brazil/RS-FIOCRUZ-53160/2021	2021-09-06	36	Novo Hamburgo	Vale dos Sinos	60	Female	Delta	AY.101
EPI_ISL_6940644	hCoV-19/Brazil/RS-FIOCRUZ-53164/2021	2021-09-06	36	Novo Hamburgo	Vale dos Sinos	32	Male	Delta	AY.99.2
EPI_ISL_6173036	hCoV-19/Brazil/RS-FIOCRUZ-53165/2021	2021-09-06	36	Venâncio Aires	Santa Cruz do Sul	60	Female	Delta	AY.99.2
EPI_ISL_6940656	hCoV-19/Brazil/RS-FIOCRUZ-53181/2021	2021-09-06	36	Porto Alegre	Capital/ Vale do Gravataí	31	Female	Delta	AY.99.2
EPI_ISL_6193574	hCoV-19/Brazil/RS-LMM63583/2021	2021-09-06	36	Novo Hamburgo	Vale dos Sinos	50	Female	Delta	AY.99.2
EPI_ISL_4629159	hCoV-19/Brazil/RS-LMM63667/2021	2021-09-06	36	Canoas	Vale do Caí/ Metropolitana	24	Female	Gamma	P.1
EPI_ISL_4629150	hCoV-19/Brazil/RS-LMM63674/2021	2021-09-06	36	Canoas	Vale do Caí/ Metropolitana	33	Male	Gamma	P.1
EPI_ISL_4629158	hCoV-19/Brazil/RS-LMM63680/2021	2021-09-06	36	Canoas	Vale do Caí/ Metropolitana	62	Female	Gamma	P.1
EPI_ISL_4629148	hCoV-19/Brazil/RS-LMM63686/2021	2021-09-06	36	Canoas	Vale do Caí/ Metropolitana	44	Female	Gamma	P.1
EPI_ISL_4629166	hCoV-19/Brazil/RS-LMM63689/2021	2021-09-06	36	Canoas	Vale do Caí/ Metropolitana	19	Male	Gamma	P.1
EPI_ISL_18311465	hCoV-19/Brazil/211-65994-205/2021	2021-09-07	36	Restinga Seca	Verdes Campos	72	Female	Delta	AY.101
EPI_ISL_6940643	hCoV-19/Brazil/RS-FIOCRUZ-53162/2021	2021-09-07	36	Novo Hamburgo	Vale dos Sinos	76	Female	Delta	AY.99.2
EPI_ISL_4629141	hCoV-19/Brazil/RS-LMM63651/2021	2021-09-07	36	Canoas	Vale do Caí/ Metropolitana	34	Male	Delta	AY.99.2
EPI_ISL_4629147	hCoV-19/Brazil/RS-LMM63675/2021	2021-09-07	36	Canoas	Vale do Caí/ Metropolitana	54	Male	Gamma	P.1
EPI_ISL_4629149	hCoV-19/Brazil/RS-LMM63677/2021	2021-09-07	36	Canoas	Vale do Caí/ Metropolitana	23	Female	Gamma	P.1
EPI_ISL_18311487	hCoV-19/Brazil/315-65995-102/2021	2021-09-08	36	Santa Maria	Verdes Campos	36	Female	Gamma	P.1.8
EPI_ISL_18311488	hCoV-19/Brazil/315-65995-419/2021	2021-09-08	36	Caxias do Sul	Caxias e Hortências	57	Female	Delta	AY.101
EPI_ISL_18311489	hCoV-19/Brazil/315-65995-696/2021	2021-09-08	36	Santa Maria	Verdes Campos	40	Male	Delta	AY.99.2
EPI_ISL_18311531	hCoV-19/Brazil/8852/2021	2021-09-08	36	Santa Maria	Verdes Campos	40	Male	Delta	AY.99.2
EPI_ISL_18311532	hCoV-19/Brazil/8875/2021	2021-09-08	36	Santa Maria	Verdes Campos	43	Male	Delta	AY.101
EPI_ISL_18311533	hCoV-19/Brazil/8878/2021	2021-09-08	36	Santa Maria	Verdes Campos	31	Male	Delta	AY.99.2
EPI_ISL_18311534	hCoV-19/Brazil/8909/2021	2021-09-08	36	Porto Xavier	Sete Povos das Missões	85	Female	Delta	AY.99.2
EPI_ISL_18311535	hCoV-19/Brazil/8925/2021	2021-09-08	36	Dom Pedrito	Pampa	48	Female	Gamma	P.1
EPI_ISL_18311536	hCoV-19/Brazil/8948/2021	2021-09-08	36	Santa Maria	Verdes Campos	22	Female	Delta	AY.101
EPI_ISL_6940672	hCoV-19/Brazil/RS-FIOCRUZ-53167/2021	2021-09-08	36	Sapiranga	Vale dos Sinos	40	Male	Delta	AY.99.2
EPI_ISL_6940678	hCoV-19/Brazil/RS-FIOCRUZ-53169/2021	2021-09-08	36	Tramandaí	Bons Ventos	49	Female	Delta	AY.99.2
EPI_ISL_6940624	hCoV-19/Brazil/RS-FIOCRUZ-53171/2021	2021-09-08	36	Esteio	Vale do Caí/ Metropolitana	17	Female	Delta	AY.99.2
EPI_ISL_6193601	hCoV-19/Brazil/RS-LMM63720/2021	2021-09-08	36	Garibaldi	Vinhedos e Basalto	71	Male	Delta	AY.100
EPI_ISL_6193388	hCoV-19/Brazil/RS-LMM66142/2021	2021-09-08	36	Santa Cruz Do Sul	Santa Cruz do Sul	23	Male	Delta	AY.99.2
EPI_ISL_6193391	hCoV-19/Brazil/RS-LMM66143/2021	2021-09-08	36	Santa Cruz Do Sul	Santa Cruz do Sul	37	Male	Delta	AY.99.2
EPI_ISL_6193398	hCoV-19/Brazil/RS-LMM66144/2021	2021-09-08	36	Santa Cruz Do Sul	Santa Cruz do Sul	38	Female	Delta	AY.100
EPI_ISL_6193404	hCoV-19/Brazil/RS-LMM66145/2021	2021-09-08	36	Santa Cruz Do Sul	Santa Cruz do Sul	26	Female	Delta	AY.99.2
EPI_ISL_18311466	hCoV-19/Brazil/211-65996-482/2021	2021-09-09	36	Santa Maria	Verdes Campos	93	Female	Gamma	P.1
EPI_ISL_18311490	hCoV-19/Brazil/315-65996-819/2021	2021-09-09	36	Santa Maria	Verdes Campos	59	Female	Gamma	P.1
EPI_ISL_18311537	hCoV-19/Brazil/9005/2021	2021-09-09	36	Santa Maria	Verdes Campos	23	Male	Delta	AY.99.2
EPI_ISL_18311538	hCoV-19/Brazil/9013/2021	2021-09-09	36	Santa Maria	Verdes Campos	63	Female	Gamma	P.1.2
EPI_ISL_6940614	hCoV-19/Brazil/RS-FIOCRUZ-53173/2021	2021-09-09	36	Dois Irmãos	Vale dos Sinos	56	Male	Delta	AY.99.2
EPI_ISL_6940662	hCoV-19/Brazil/RS-FIOCRUZ-53184/2021	2021-09-09	36	Santo Antonio da Patrulha	Bons Ventos	73	Female	Delta	AY.99.2
EPI_ISL_6940679	hCoV-19/Brazil/RS-FIOCRUZ-53196/2021	2021-09-09	36	Tramandaí	Bons Ventos	49	Female	Delta	AY.99.2
EPI_ISL_6193605	hCoV-19/Brazil/RS-LMM63786/2021	2021-09-09	36	Novo Hamburgo	Vale dos Sinos	68	Female	Delta	AY.99.2
EPI_ISL_18311491	hCoV-19/Brazil/315-65997-612/2021	2021-09-10	36	Santa Maria	Verdes Campos	68	Male	Gamma	P.1
EPI_ISL_18311509	hCoV-19/Brazil/505-65997-610/2021	2021-09-10	36	Santa Maria	Verdes Campos	41	Male	Gamma	P.1.2
EPI_ISL_18311539	hCoV-19/Brazil/9030/2021	2021-09-10	36	Santa Maria	Verdes Campos	31	Male	Delta	AY.99.2
EPI_ISL_18311541	hCoV-19/Brazil/9066/2021	2021-09-10	36	Santa Maria	Verdes Campos	68	Female	Delta	AY.99.2
EPI_ISL_18311542	hCoV-19/Brazil/9082/2021	2021-09-10	36	Dom Pedrito	Pampa	15	Female	Delta	AY.99.2
EPI_ISL_6940646	hCoV-19/Brazil/RS-FIOCRUZ-53190/2021	2021-09-10	36	Osório	Bons Ventos	48	Female	Delta	AY.99.2
EPI_ISL_6940657	hCoV-19/Brazil/RS-FIOCRUZ-53191/2021	2021-09-10	36	Rio Grande	Região Sul	46	Female	Delta	AY.99.2
EPI_ISL_6940658	hCoV-19/Brazil/RS-FIOCRUZ-53193/2021	2021-09-10	36	Rio Grande	Região Sul	45	Male	Delta	AY.99.2
EPI_ISL_6940659	hCoV-19/Brazil/RS-FIOCRUZ-53195/2021	2021-09-10	36	Rio Grande	Região Sul	44	Male	Delta	AY.99.2
EPI_ISL_6940669	hCoV-19/Brazil/RS-FIOCRUZ-53198/2021	2021-09-10	36	São Leopoldo	Vale dos Sinos	45	Female	Delta	AY.99.2
EPI_ISL_18311632	hCoV-19/Brazil/CV44697/2021	2021-09-11	36	Santiago	Entre Rios	66	Male	Gamma	P.1
EPI_ISL_6940668	hCoV-19/Brazil/RS-FIOCRUZ-53197/2021	2021-09-11	36	São Leopoldo	Vale dos Sinos	28	Female	Delta	AY.99.2
EPI_ISL_6940592	hCoV-19/Brazil/RS-FIOCRUZ-53200/2021	2021-09-11	36	Cachoeirinha	Capital/ Vale do Gravataí	38	Female	Delta	AY.99.2
EPI_ISL_18311395	hCoV-19/Brazil/050-65999-117/2021	2021-09-12	37	Dom Pedrito	Pampa	17	Female	Delta	AY.99.2
EPI_ISL_18311396	hCoV-19/Brazil/050-65999-155/2021	2021-09-12	37	Santa Maria	Verdes Campos	60	Female	Delta	AY.101
EPI_ISL_18311397	hCoV-19/Brazil/050-65999-199/2021	2021-09-12	37	Caçapava do Sul	Jacuí Centro	14	Male	Delta	AY.99.2
EPI_ISL_18311417	hCoV-19/Brazil/064-65998-547/2021	2021-09-12	37	Sant'Ana Do Livramento	Fronteira Oeste	63	Female	Delta	AY.99.2
EPI_ISL_18311467	hCoV-19/Brazil/211-65999-61/2021	2021-09-12	37	Santa Maria	Verdes Campos	39	Male	Delta	AY.43.2
EPI_ISL_18311492	hCoV-19/Brazil/315-65999-110/2021	2021-09-12	37	Caçapava do Sul	Jacuí Centro	30	Male	Delta	AY.99.2
EPI_ISL_18311493	hCoV-19/Brazil/315-65999-141/2021	2021-09-12	37	Alegrete	Fronteira Oeste	78	Male	Delta	AY.101
EPI_ISL_18311494	hCoV-19/Brazil/315-65999-145/2021	2021-09-12	37	Santa Maria	Verdes Campos	71	Female	Delta	AY.101
EPI_ISL_6193610	hCoV-19/Brazil/RS-LMM63869/2021	2021-09-12	37	Canoas	Vale do Caí/ Metropolitana	37	Male	Delta	AY.99.2
EPI_ISL_18311510	hCoV-19/Brazil/505-66000-337/2021	2021-09-13	37	Santa Maria	Verdes Campos	38	Male	Delta	AY.43.2
EPI_ISL_18311543	hCoV-19/Brazil/9169/2021	2021-09-13	37	Rio Grande	Região Sul	35	Male	Delta	AY.99.2
EPI_ISL_18311544	hCoV-19/Brazil/9205/2021	2021-09-13	37	Ijuí	Região da Diversidade	36	Female	Delta	AY.43.2
EPI_ISL_6193772	hCoV-19/Brazil/RS-LMM64046/2021	2021-09-13	37	Campo Bom	Vale dos Sinos	25	Male	Delta	AY.99.2
EPI_ISL_6193765	hCoV-19/Brazil/RS-LMM64106/2021	2021-09-13	37	Novo Hamburgo	Vale dos Sinos	78	Female	Delta	AY.99.2
EPI_ISL_6193565	hCoV-19/Brazil/RS-LMM64112/2021	2021-09-13	37	Novo Hamburgo	Vale dos Sinos	88	Female	Delta	AY.100
EPI_ISL_6193525	hCoV-19/Brazil/RS-LMM66130/2021	2021-09-13	37	Santa Cruz Do Sul	Santa Cruz do Sul	71	Female	Delta	AY.99.2
EPI_ISL_18311545	hCoV-19/Brazil/9233/2021	2021-09-14	37	Santa Maria	Verdes Campos	40	Female	Delta	AY.101
EPI_ISL_18311546	hCoV-19/Brazil/9246/2021	2021-09-14	37	Santa Maria	Verdes Campos	67	Male	Delta	AY.43.2
EPI_ISL_18311547	hCoV-19/Brazil/9286/2021	2021-09-14	37	Santa Maria	Verdes Campos	57	Female	Delta	AY.101
EPI_ISL_18311549	hCoV-19/Brazil/9301/2021	2021-09-14	37	Santa Maria	Verdes Campos	33	Female	Delta	AY.99.2
EPI_ISL_6193617	hCoV-19/Brazil/RS-LMM64126/2021	2021-09-14	37	Campo Bom	Vale dos Sinos	33	Female	Delta	AY.99.2
EPI_ISL_6193379	hCoV-19/Brazil/RS-LMM64199/2021	2021-09-14	37	Novo Hamburgo	Vale dos Sinos	unknown	Male	Delta	AY.99.2
EPI_ISL_6193865	hCoV-19/Brazil/RS-LMM66131/2021	2021-09-14	37	Santa Cruz Do Sul	Santa Cruz do Sul	26	Female		B.1
EPI_ISL_18311412	hCoV-19/Brazil/062-66002-751/2021	2021-09-15	37	Santa Maria	Verdes Campos	60	Male	Delta	AY.101
EPI_ISL_18311456	hCoV-19/Brazil/210-66002-760/2021	2021-09-15	37	Santa Maria	Verdes Campos	61	Male	Delta	AY.101
EPI_ISL_18311468	hCoV-19/Brazil/211-66002-913/2021	2021-09-15	37	Santa Maria	Verdes Campos	21	Female	Delta	AY.99.2
EPI_ISL_18311495	hCoV-19/Brazil/315-66002-954/2021	2021-09-15	37	Passa Sete	Jacuí/ Centro	78	Male	Delta	AY.101
EPI_ISL_18311511	hCoV-19/Brazil/505-66002-798/2021	2021-09-15	37	Itajaí		47	Male	Gamma	P.1.9
EPI_ISL_18311551	hCoV-19/Brazil/9343/2021	2021-09-15	37	Santa Maria	Verdes Campos	15	Female	Delta	AY.43.2
EPI_ISL_18311552	hCoV-19/Brazil/9348/2021	2021-09-15	37	Santa Maria	Verdes Campos	49	Male	Delta	AY.99.2
EPI_ISL_18311633	hCoV-19/Brazil/CV44780/2021	2021-09-15	37	Trindade do Sul	Rota da Produção	7	Male	Gamma	P.1
EPI_ISL_6342714	hCoV-19/Brazil/RS-LMM64161/2021	2021-09-15	37	Novo Hamburgo	Vale dos Sinos	53	Male	Delta	AY.99.2
EPI_ISL_6193621	hCoV-19/Brazil/RS-LMM64174/2021	2021-09-15	37	Estância Velha	Vale dos Sinos	16	Female	Delta	AY.99.2
EPI_ISL_6193528	hCoV-19/Brazil/RS-LMM66132/2021	2021-09-15	37	Santa Cruz Do Sul	Santa Cruz do Sul	41	Female		B.1
EPI_ISL_18311398	hCoV-19/Brazil/050-66003-587/2021	2021-09-16	37	Santa Maria	Verdes Campos	21	Female	Delta	AY.99.2
EPI_ISL_18311399	hCoV-19/Brazil/050-66003-736/2021	2021-09-16	37	Porto Alegre	Capital/ Vale do Gravataí	38	Female	Delta	AY.101
EPI_ISL_18311413	hCoV-19/Brazil/062-66003-488/2021	2021-09-16	37	Porto Alegre	Capital/ Vale do Gravataí	16	Female	Delta	AY.43.2
EPI_ISL_18311457	hCoV-19/Brazil/210-66003-426/2021	2021-09-16	37	São João Do Polêsine	Verdes Campos	68	Male	Delta	AY.101
EPI_ISL_18311548	hCoV-19/Brazil/9295/2021	2021-09-16	37	Santa Maria	Verdes Campos	47	Female	Delta	AY.99.2
EPI_ISL_18311550	hCoV-19/Brazil/9335/2021	2021-09-16	37	Santa Maria	Verdes Campos	51	Male	Delta	AY.99.2
EPI_ISL_18311553	hCoV-19/Brazil/9423/2021	2021-09-16	37	Santa Maria	Verdes Campos	19	Male	Delta	AY.101
EPI_ISL_18311554	hCoV-19/Brazil/9446/2021	2021-09-16	37	Santa Maria	Verdes Campos	40	Female	Delta	AY.99.2
EPI_ISL_18311555	hCoV-19/Brazil/9470/2021	2021-09-16	37	Santiago	Entre Rios	33	Male	Delta	AY.99.2
EPI_ISL_18311556	hCoV-19/Brazil/9474/2021	2021-09-16	37	São Borja	Sete Povos das Missões	42	Male	Delta	AY.99.2
EPI_ISL_18311557	hCoV-19/Brazil/9482/2021	2021-09-16	37	Porto Alegre	Capital/ Vale do Gravataí	39	Male	Delta	AY.99.2
EPI_ISL_18311558	hCoV-19/Brazil/9483/2021	2021-09-16	37	Santa Maria	Verdes Campos	86	Female	Delta	AY.99.2
EPI_ISL_18311559	hCoV-19/Brazil/9497/2021	2021-09-16	37	Santa Maria	Verdes Campos	43	Male	Delta	AY.99.2
EPI_ISL_18311560	hCoV-19/Brazil/9498/2021	2021-09-16	37	Santa Maria	Verdes Campos	33	Male	Delta	AY.99.2
EPI_ISL_18311561	hCoV-19/Brazil/9527/2021	2021-09-16	37	Santa Maria	Verdes Campos	50	Female	Delta	AY.101
EPI_ISL_7455328	hCoV-19/Brazil/RS-FIOCRUZ-61233/2021	2021-09-16	37	Passo do Sobrado	Santa Cruz do Sul	35	Female	Delta	AY.101
EPI_ISL_8013253	hCoV-19/Brazil/RS-FIOCRUZ-61239/2021	2021-09-16	37	Dois Irmãos	Vale dos Sinos	90	Female	Delta	AY.101
EPI_ISL_7455325	hCoV-19/Brazil/RS-FIOCRUZ-61241/2021	2021-09-16	37	Passo Fundo	Região do Planalto	46	Male	Gamma	P.1
EPI_ISL_7455326	hCoV-19/Brazil/RS-FIOCRUZ-61244/2021	2021-09-16	37	Uruguaiana	Fronteira Oeste	93	Female	Delta	AY.99.2
EPI_ISL_7455331	hCoV-19/Brazil/RS-FIOCRUZ-61245/2021	2021-09-16	37	Uruguaiana	Fronteira Oeste	86	Male	Delta	AY.99.2
EPI_ISL_7455333	hCoV-19/Brazil/RS-FIOCRUZ-61246/2021	2021-09-16	37	Uruguaiana	Fronteira Oeste	75	Male	Delta	AY.99.2
EPI_ISL_7455330	hCoV-19/Brazil/RS-FIOCRUZ-61247/2021	2021-09-16	37	Uruguaiana	Fronteira Oeste	89	Male	Delta	AY.99.2
EPI_ISL_8013209	hCoV-19/Brazil/RS-FIOCRUZ-61248/2021	2021-09-16	37	Tramandaí	Bons Ventos	22	Male	Delta	AY.99.2
EPI_ISL_6193440	hCoV-19/Brazil/RS-LMM65726/2021	2021-09-16	37	Porto Alegre	Capital/ Vale do Gravataí	90	Male	Delta	AY.99.2
EPI_ISL_6193534	hCoV-19/Brazil/RS-LMM66133/2021	2021-09-16	37	Santa Cruz Do Sul	Santa Cruz do Sul	14	Female	Delta	AY.99.2
EPI_ISL_6193543	hCoV-19/Brazil/RS-LMM66134/2021	2021-09-16	37	Santa Cruz Do Sul	Santa Cruz do Sul	44	Female	Delta	AY.99.2
EPI_ISL_6193756	hCoV-19/Brazil/RS-LMM66135/2021	2021-09-16	37	Santa Cruz Do Sul	Santa Cruz do Sul	17	Female	Delta	AY.99.2
EPI_ISL_18311444	hCoV-19/Brazil/120-66004-440/2021	2021-09-17	37	Santa Maria	Verdes Campos	37	Male	Delta	AY.101
EPI_ISL_18311496	hCoV-19/Brazil/315-66004-554/2021	2021-09-17	37	Santa Maria	Verdes Campos	43	Male	Delta	AY.99.2
EPI_ISL_18311562	hCoV-19/Brazil/9612/2021	2021-09-17	37	Santa Maria	Verdes Campos	23	Male	Delta	AY.99.2
EPI_ISL_18311563	hCoV-19/Brazil/9620/2021	2021-09-17	37	São Pedro do Sul	Verdes Campos	35	Male	Delta	AY.99.2
EPI_ISL_7455329	hCoV-19/Brazil/RS-FIOCRUZ-61236/2021	2021-09-17	37	Dois Irmãos	Vale dos Sinos	94	Female	Delta	AY.101
EPI_ISL_7455332	hCoV-19/Brazil/RS-FIOCRUZ-61237/2021	2021-09-17	37	Dois Irmãos	Vale dos Sinos	22	Female	Delta	AY.99.2
EPI_ISL_8013245	hCoV-19/Brazil/RS-FIOCRUZ-61243/2021	2021-09-17	37	Rolante	Paranhana	2	Male	Delta	AY.99.2
EPI_ISL_6193623	hCoV-19/Brazil/RS-LMM64224/2021	2021-09-17	37	Garibaldi	Vinhedos e Basalto	13	Male	Delta	AY.100
EPI_ISL_6193548	hCoV-19/Brazil/RS-LMM66136/2021	2021-09-17	37	Santa Cruz Do Sul	Santa Cruz do Sul	28	Male	Delta	AY.99.2
EPI_ISL_6342713	hCoV-19/Brazil/RS-LMM66146/2021	2021-09-17	37	Santa Cruz Do Sul	Santa Cruz do Sul	60	Female	Delta	AY.99.2
EPI_ISL_18311469	hCoV-19/Brazil/211-66005-447/2021	2021-09-18	37	Santa Maria	Verdes Campos	68	Male	Gamma	P.1
EPI_ISL_18311470	hCoV-19/Brazil/211-66005-522/2021	2021-09-18	37	Santa Maria	Verdes Campos	40	Male	Delta	AY.99.2
EPI_ISL_18311564	hCoV-19/Brazil/9678/2021	2021-09-18	37	Santa Maria	Verdes Campos	37	Female	Delta	AY.43.2
EPI_ISL_18311565	hCoV-19/Brazil/9725/2021	2021-09-18	37	Santa Maria	Verdes Campos	51	Male	Delta	AY.26
EPI_ISL_18311566	hCoV-19/Brazil/9726/2021	2021-09-18	37	Santa Maria	Verdes Campos	15	Female	Delta	AY.101
EPI_ISL_8013221	hCoV-19/Brazil/RS-FIOCRUZ-61253/2021	2021-09-18	37	Passo Fundo	Região do Planalto	60	Female	Delta	AY.99.2
EPI_ISL_18311471	hCoV-19/Brazil/211-66006-128/2021	2021-09-19	38	Santa Maria	Verdes Campos	41	Female	Delta	AY.99.2
EPI_ISL_18311472	hCoV-19/Brazil/211-66006-182/2021	2021-09-19	38	Santa Maria	Verdes Campos	32	Male	Delta	AY.43.2
EPI_ISL_8013237	hCoV-19/Brazil/RS-FIOCRUZ-61250/2021	2021-09-19	38	Sapucaia do Sul	Vale do Caí/ Metropolitana	34	Male	Delta	AY.99.2
EPI_ISL_8013203	hCoV-19/Brazil/RS-FIOCRUZ-61255/2021	2021-09-19	38	Novo Hamburgo	Vale dos Sinos	55	Female	Delta	AY.99.2
EPI_ISL_8013222	hCoV-19/Brazil/RS-FIOCRUZ-61256/2021	2021-09-19	38	Santo Antonio da Patrulha	Bons Ventos	19	Male	Delta	AY.99.2
EPI_ISL_6342715	hCoV-19/Brazil/RS-LMM64316/2021	2021-09-19	38	Garibaldi	Vinhedos e Basalto	29	Female		B
EPI_ISL_18311497	hCoV-19/Brazil/315-66007-323/2021	2021-09-20	38	Restinga Seca	Verdes Campos	66	Female	Delta	AY.101
EPI_ISL_18311634	hCoV-19/Brazil/CV44890/2021	2021-09-20	38	Itaara	Verdes Campos	75	Male	Delta	AY.99.2
EPI_ISL_8013215	hCoV-19/Brazil/RS-FIOCRUZ-61254/2021	2021-09-20	38	Novo Hamburgo	Vale dos Sinos	77	Female	Delta	AY.99.2
EPI_ISL_18311400	hCoV-19/Brazil/050-66008-697/2021	2021-09-21	38	Santa Maria	Verdes Campos	24	Male	Delta	AY.101
EPI_ISL_18311567	hCoV-19/Brazil/9770/2021	2021-09-21	38	Santa Maria	Verdes Campos	52	Male	Gamma	P.1.8
EPI_ISL_18311568	hCoV-19/Brazil/9779/2021	2021-09-21	38	Santa Maria	Verdes Campos	18	Male	Gamma	P.1.8
EPI_ISL_8013230	hCoV-19/Brazil/RS-FIOCRUZ-61249/2021	2021-09-21	38	Cachoeirinha	Capital/ Vale do Gravataí	68	Female	Delta	AY.99.2
EPI_ISL_8013206	hCoV-19/Brazil/RS-FIOCRUZ-61257/2021	2021-09-21	38	São Leopoldo	Vale dos Sinos	30	Female	Delta	AY.99.2
EPI_ISL_8013231	hCoV-19/Brazil/RS-FIOCRUZ-61258/2021	2021-09-21	38	Salvador Do Sul	Vale do Caí/ Metropolitana	43	Male	Delta	AY.99.2
EPI_ISL_8013236	hCoV-19/Brazil/RS-FIOCRUZ-61259/2021	2021-09-21	38	Sao Borja	Sete Povos das Missões	81	Female	Delta	AY.101
EPI_ISL_8013252	hCoV-19/Brazil/RS-FIOCRUZ-61261/2021	2021-09-21	38	Esteio	Vale do Caí/ Metropolitana	33	Female	Delta	AY.99.2
EPI_ISL_8013260	hCoV-19/Brazil/RS-FIOCRUZ-61263/2021	2021-09-21	38	Cachoeirinha	Capital/ Vale do Gravataí	25	Female	Delta	AY.99.2
EPI_ISL_8013212	hCoV-19/Brazil/RS-FIOCRUZ-61264/2021	2021-09-21	38	Cachoeirinha	Capital/ Vale do Gravataí	38	Female	Delta	AY.99.2
EPI_ISL_8013204	hCoV-19/Brazil/RS-FIOCRUZ-61265/2021	2021-09-21	38	Cachoeirinha	Capital/ Vale do Gravataí	38	Male	Delta	AY.99.2
EPI_ISL_8013251	hCoV-19/Brazil/RS-FIOCRUZ-61267/2021	2021-09-21	38	Novo Hamburgo	Vale dos Sinos	81	Female	Delta	AY.99.2
EPI_ISL_8013247	hCoV-19/Brazil/RS-FIOCRUZ-61270/2021	2021-09-21	38	Porto Alegre	Capital/ Vale do Gravataí	44	Female	Delta	AY.99.2
EPI_ISL_6193629	hCoV-19/Brazil/RS-LMM64393/2021	2021-09-21	38	Canoas	Vale do Caí/ Metropolitana	33	Male	Delta	AY.100
EPI_ISL_6193633	hCoV-19/Brazil/RS-LMM64395/2021	2021-09-21	38	Canoas	Vale do Caí/ Metropolitana	39	Male	Delta	AY.99.2
EPI_ISL_6193555	hCoV-19/Brazil/RS-LMM66137/2021	2021-09-21	38	Santa Cruz Do Sul	Santa Cruz do Sul	52	Male	Delta	AY.99.2
EPI_ISL_6193759	hCoV-19/Brazil/RS-LMM66138/2021	2021-09-21	38	Santa Cruz Do Sul	Santa Cruz do Sul	33	Male	Delta	AY.99.2
EPI_ISL_6193557	hCoV-19/Brazil/RS-LMM66139/2021	2021-09-21	38	Santa Cruz Do Sul	Santa Cruz do Sul	37	Female		B
EPI_ISL_18311411	hCoV-19/Brazil/060-66009-960/2021	2021-09-22	38	Santa Maria	Verdes Campos	41	Male	Delta	AY.99.2
EPI_ISL_18311498	hCoV-19/Brazil/315-66009-626/2021	2021-09-22	38	Santa Maria	Verdes Campos	43	Male	Delta	AY.99.2
EPI_ISL_18311569	hCoV-19/Brazil/9841/2021	2021-09-22	38	Santa Maria	Verdes Campos	51	Male	Delta	AY.99.2
EPI_ISL_18311570	hCoV-19/Brazil/9860/2021	2021-09-22	38	Santa Maria	Verdes Campos	35	Female	Delta	AY.99.2
EPI_ISL_8013249	hCoV-19/Brazil/RS-FIOCRUZ-61260/2021	2021-09-22	38	Gravataí	Capital/ Vale do Gravataí	29	Female	Delta	AY.99.2
EPI_ISL_8013257	hCoV-19/Brazil/RS-FIOCRUZ-61262/2021	2021-09-22	38	Dois Irmãos	Vale dos Sinos	34	Female	Delta	AY.99.2
EPI_ISL_8013208	hCoV-19/Brazil/RS-FIOCRUZ-61266/2021	2021-09-22	38	Novo Hamburgo	Vale dos Sinos	72	Female	Delta	AY.101
EPI_ISL_8013250	hCoV-19/Brazil/RS-FIOCRUZ-61268/2021	2021-09-22	38	Santo Antonio da Patrulha	Bons Ventos	32	Female	Delta	AY.99.2
EPI_ISL_8013219	hCoV-19/Brazil/RS-FIOCRUZ-61271/2021	2021-09-22	38	Tramandaí	Bons Ventos	17	Male	Delta	AY.99.2
EPI_ISL_6342716	hCoV-19/Brazil/RS-LMM64485/2021	2021-09-22	38	Novo Hamburgo	Vale dos Sinos	49	Female	Delta	AY.99.2
EPI_ISL_6193638	hCoV-19/Brazil/RS-LMM64512/2021	2021-09-22	38	Novo Hamburgo	Vale dos Sinos	79	Male	Delta	AY.99.2
EPI_ISL_6193752	hCoV-19/Brazil/RS-LMM66147/2021	2021-09-22	38	Santa Cruz Do Sul	Santa Cruz do Sul	17	Male	Delta	AY.99.2
EPI_ISL_18311419	hCoV-19/Brazil/10030/2021	2021-09-23	38	Santa Maria	Verdes Campos	17	Male	Delta	AY.99.2
EPI_ISL_18311458	hCoV-19/Brazil/210-66010-541/2021	2021-09-23	38	Cerro Largo	Sete Povos das Missões	38	Female	Delta	AY.99.2
EPI_ISL_18311459	hCoV-19/Brazil/210-66010-801/2021	2021-09-23	38	Santa Maria	Verdes Campos	39	Female	Delta	AY.99.2
EPI_ISL_18311571	hCoV-19/Brazil/9943/2021	2021-09-23	38	Santa Maria	Verdes Campos	1	Male	Delta	AY.101
EPI_ISL_18311572	hCoV-19/Brazil/9949/2021	2021-09-23	38	Santa Maria	Verdes Campos	47	Male	Delta	AY.101
EPI_ISL_18311573	hCoV-19/Brazil/9964/2021	2021-09-23	38	Caxias do Sul	Caxias e Hortências	29	Female	Delta	AY.101
EPI_ISL_8013216	hCoV-19/Brazil/RS-FIOCRUZ-61272/2021	2021-09-23	38	Sapiranga	Vale dos Sinos	65	Male	Delta	AY.99.2
EPI_ISL_8013235	hCoV-19/Brazil/RS-FIOCRUZ-61273/2021	2021-09-23	38	Sapiranga	Vale dos Sinos	38	Female	Delta	AY.101
EPI_ISL_8013214	hCoV-19/Brazil/RS-FIOCRUZ-61276/2021	2021-09-23	38	Sapiranga	Vale dos Sinos	25	Female	Delta	AY.43.2
EPI_ISL_8013234	hCoV-19/Brazil/RS-FIOCRUZ-61278/2021	2021-09-23	38	Cachoeirinha	Capital/ Vale do Gravataí	43	Female	Delta	AY.99.2
EPI_ISL_8013226	hCoV-19/Brazil/RS-FIOCRUZ-61281/2021	2021-09-23	38	Novo Hamburgo	Vale dos Sinos	66	Male	Delta	AY.99.2
EPI_ISL_6193446	hCoV-19/Brazil/RS-LMM65727/2021	2021-09-23	38	Pelotas	Região Sul	49	Male	Delta	AY.99.2
EPI_ISL_6193449	hCoV-19/Brazil/RS-LMM65728/2021	2021-09-23	38	Tapes	Carbonífera/ Costa Doce	65	Male	Delta	AY.99.2
EPI_ISL_6193458	hCoV-19/Brazil/RS-LMM65729/2021	2021-09-23	38	Alvorada	Capital/ Vale do Gravataí	59	Male	Delta	AY.99.2
EPI_ISL_18311401	hCoV-19/Brazil/050-66011-591/2021	2021-09-24	38	São Gabriel	Fronteira Oeste	44	Male	Delta	AY.99.2
EPI_ISL_18311420	hCoV-19/Brazil/10043/2021	2021-09-24	38	Santa Maria	Verdes Campos	52	Male	Delta	AY.101
EPI_ISL_18311421	hCoV-19/Brazil/10069/2021	2021-09-24	38	Santa Maria	Verdes Campos	10	Male	Delta	AY.101
EPI_ISL_18311499	hCoV-19/Brazil/315-66011-321/2021	2021-09-24	38	Santa Maria	Verdes Campos	49	Female	Delta	AY.43.2
EPI_ISL_18311500	hCoV-19/Brazil/315-66011-646/2021	2021-09-24	38	Santa Maria	Verdes Campos	30	Female	Delta	AY.99.2
EPI_ISL_18311635	hCoV-19/Brazil/CV44985/2021	2021-09-24	38	Santa Maria	Verdes Campos	28	Male	Delta	AY.99.2
EPI_ISL_8013202	hCoV-19/Brazil/RS-FIOCRUZ-61277/2021	2021-09-24	38	Cachoeirinha	Capital/ Vale do Gravataí	30	Female	Delta	AY.99.2
EPI_ISL_8013258	hCoV-19/Brazil/RS-FIOCRUZ-61279/2021	2021-09-24	38	Cachoeirinha	Capital/ Vale do Gravataí	69	Female	Delta	AY.101
EPI_ISL_8013227	hCoV-19/Brazil/RS-FIOCRUZ-61280/2021	2021-09-24	38	Sapucaia do Sul	Vale do Caí/ Metropolitana	75	Female	Delta	AY.99.2
EPI_ISL_8013232	hCoV-19/Brazil/RS-FIOCRUZ-61282/2021	2021-09-24	38	Tramandaí	Bons Ventos	18	Female	Delta	AY.99.2
EPI_ISL_8013255	hCoV-19/Brazil/RS-FIOCRUZ-61283/2021	2021-09-24	38	Entre-Ijuís	Sete Povos das Missões	75	Male	Delta	AY.99.2
EPI_ISL_8013233	hCoV-19/Brazil/RS-FIOCRUZ-61286/2021	2021-09-24	38	Santo Antonio da Patrulha	Bons Ventos	56	Female	Delta	AY.99.2
EPI_ISL_8013228	hCoV-19/Brazil/RS-FIOCRUZ-61287/2021	2021-09-24	38	Pelotas	Região Sul	37	Female	Delta	AY.99.2
EPI_ISL_8013256	hCoV-19/Brazil/RS-FIOCRUZ-61288/2021	2021-09-24	38	Sapiranga	Vale dos Sinos	69	Male	Delta	AY.99.2
EPI_ISL_8013218	hCoV-19/Brazil/RS-FIOCRUZ-61290/2021	2021-09-24	38	Canoas	Vale do Caí/ Metropolitana	26	Male	Delta	AY.99.2
EPI_ISL_8013244	hCoV-19/Brazil/RS-FIOCRUZ-61291/2021	2021-09-24	38	Sapiranga	Vale dos Sinos	24	Male	Delta	AY.99.2
EPI_ISL_6193646	hCoV-19/Brazil/RS-LMM64669/2021	2021-09-24	38	Canoas	Vale do Caí/ Metropolitana	23	Male	Delta	AY.100
EPI_ISL_18311402	hCoV-19/Brazil/050-66012-50/2021	2021-09-25	38	Santa Maria	Verdes Campos	49	Male	Delta	AY.101
EPI_ISL_8013210	hCoV-19/Brazil/RS-FIOCRUZ-61284/2021	2021-09-25	38	Cidreira	Bons Ventos	79	Male	Delta	AY.99.2
EPI_ISL_8013240	hCoV-19/Brazil/RS-FIOCRUZ-61289/2021	2021-09-26	39	Sapiranga	Vale dos Sinos	18	Male	Delta	AY.101
EPI_ISL_6193780	hCoV-19/Brazil/RS-LMM64656/2021	2021-09-26	39	Canoas	Vale do Caí/ Metropolitana	25	Male	Delta	AY.99.2
EPI_ISL_6193464	hCoV-19/Brazil/RS-LMM65730/2021	2021-09-26	39	Porto Alegre	Capital/ Vale do Gravataí	53	Male	Delta	AY.99.2
EPI_ISL_18311414	hCoV-19/Brazil/062-66014-536/2021	2021-09-27	39	Santa Maria	Verdes Campos	45	Female	Delta	AY.43.2
EPI_ISL_18311424	hCoV-19/Brazil/10242/2021	2021-09-27	39	Manoel Viana	Fronteira Oeste	32	Male	Delta	AY.101
EPI_ISL_18311460	hCoV-19/Brazil/210-66014-862/2021	2021-09-27	39	Santa Maria	Verdes Campos	59	Female	Delta	AY.99.2
EPI_ISL_18311473	hCoV-19/Brazil/211-66014-919/2021	2021-09-27	39	Santa Maria	Verdes Campos	64	Male	Delta	AY.99.2
EPI_ISL_18311501	hCoV-19/Brazil/315-66014-14/2021	2021-09-27	39	Santa Maria	Verdes Campos	28	Male	Delta	AY.101
EPI_ISL_18311502	hCoV-19/Brazil/315-66014-930/2021	2021-09-27	39	Santa Maria	Verdes Campos	71	Female	Delta	AY.99.2
EPI_ISL_18311512	hCoV-19/Brazil/505-66014-744/2021	2021-09-27	39	Nova Palma	Verdes Campos	17	Female	Delta	AY.43.2
EPI_ISL_8013207	hCoV-19/Brazil/RS-FIOCRUZ-61292/2021	2021-09-27	39	Cidreira	Bons Ventos	70	Male	Delta	AY.99.2
EPI_ISL_8013213	hCoV-19/Brazil/RS-FIOCRUZ-61293/2021	2021-09-27	39	Esteio	Vale do Caí/ Metropolitana	70	Male	Delta	AY.103
EPI_ISL_8013211	hCoV-19/Brazil/RS-FIOCRUZ-61294/2021	2021-09-27	39	Canoas	Vale do Caí/ Metropolitana	33	Female	Delta	AY.99.2
EPI_ISL_8013229	hCoV-19/Brazil/RS-FIOCRUZ-61296/2021	2021-09-27	39	Cachoeirinha	Capital/ Vale do Gravataí	73	Male	Delta	AY.99.2
EPI_ISL_8013225	hCoV-19/Brazil/RS-FIOCRUZ-61297/2021	2021-09-27	39	Viamão	Capital/ Vale do Gravataí	29	Male	Delta	AY.99.2
EPI_ISL_8013248	hCoV-19/Brazil/RS-FIOCRUZ-61298/2021	2021-09-27	39	Viamão	Capital/ Vale do Gravataí	18	Male	Delta	AY.99.2
EPI_ISL_8013242	hCoV-19/Brazil/RS-FIOCRUZ-61302/2021	2021-09-27	39	Nonoai	Alto Uruguai Gaúcho	26	Male	Delta	AY.101
EPI_ISL_6342717	hCoV-19/Brazil/RS-LMM64790/2021	2021-09-27	39	Campo Bom	Vale dos Sinos	26	Male	Delta	AY.99.2
EPI_ISL_6193653	hCoV-19/Brazil/RS-LMM64811/2021	2021-09-27	39	Estância Velha	Vale dos Sinos	16	Male	Delta	AY.100
EPI_ISL_6193476	hCoV-19/Brazil/RS-LMM65732/2021	2021-09-27	39	Bagé	Pampa	82	Male	Delta	AY.100
EPI_ISL_18311403	hCoV-19/Brazil/050-66015-596/2021	2021-09-28	39	Santa Maria	Verdes Campos	30	Female	Delta	AY.99.2
	hCoV-19/Brazil/064-66015-677/2021	2021-09-28	39	Santa Maria	Verdes Campos	33	Female	Delta	AY.99.2
EPI_ISL_18311418	hCoV-19/Brazil/064-66015-829/2021	2021-09-28	39	Tupanciretã	Verdes Campos	27	Female	Delta	AY.43.2
EPI_ISL_18311425	hCoV-19/Brazil/10335/2021	2021-09-28	39	Santa Maria	Verdes Campos	55	Male	Delta	AY.43.2
EPI_ISL_18311426	hCoV-19/Brazil/10347/2021	2021-09-28	39	Florianópolis		45	Male	Delta	AY.99.2
EPI_ISL_18311427	hCoV-19/Brazil/10373/2021	2021-09-28	39	Santa Maria	Verdes Campos	42	Male	Delta	AY.101
EPI_ISL_18311428	hCoV-19/Brazil/10387/2021	2021-09-28	39	Santa Maria	Verdes Campos	26	Male	Delta	AY.99.2
EPI_ISL_18311429	hCoV-19/Brazil/10389/2021	2021-09-28	39	Santa Maria	Verdes Campos	15	Female	Delta	AY.43.2
EPI_ISL_8013205	hCoV-19/Brazil/RS-FIOCRUZ-61295/2021	2021-09-28	39	Gravataí	Capital/ Vale do Gravataí	43	Female	Delta	AY.99.2
EPI_ISL_8013217	hCoV-19/Brazil/RS-FIOCRUZ-61300/2021	2021-09-28	39	Caxias do Sul	Caxias e Hortências	20	Male	Delta	AY.99.2
EPI_ISL_8013259	hCoV-19/Brazil/RS-FIOCRUZ-61303/2021	2021-09-28	39	Glorinha	Capital/ Vale do Gravataí	21	Male	Delta	AY.99.2
EPI_ISL_8013220	hCoV-19/Brazil/RS-FIOCRUZ-61304/2021	2021-09-28	39	Roca Sales	Vale das Montanhas	58	Female	Delta	AY.99.2
EPI_ISL_6193660	hCoV-19/Brazil/RS-LMM64880/2021	2021-09-28	39	Garibaldi	Vinhedos e Basalto	21	Male	Delta	AY.99.2
EPI_ISL_6193670	hCoV-19/Brazil/RS-LMM64906/2021	2021-09-28	39	Garibaldi	Vinhedos e Basalto	15	Male	Delta	AY.99.2
EPI_ISL_18311404	hCoV-19/Brazil/050-66016-583/2021	2021-09-29	39	Santa Maria	Verdes Campos	42	Female	Delta	AY.99.2
EPI_ISL_18311415	hCoV-19/Brazil/062-66016-455/2021	2021-09-29	39	Erechim	Alto Uruguai Gaúcho	39	Female	Delta	AY.43.2
EPI_ISL_18311430	hCoV-19/Brazil/10474/2021	2021-09-29	39	Santa Maria	Verdes Campos	40	Female	Delta	AY.99.2
EPI_ISL_18311431	hCoV-19/Brazil/10502/2021	2021-09-29	39	Arroio do Tigre	Jacuí Centro	23	Female	Delta	AY.43.2
EPI_ISL_18311474	hCoV-19/Brazil/211-66016-513/2021	2021-09-29	39	Crissiumal	Região da Diversidade	28	Female	Delta	AY.101
EPI_ISL_18311636	hCoV-19/Brazil/CV45109/2021	2021-09-29	39	Mata	Entre Rios	37	Female	Delta	AY.101
EPI_ISL_8013238	hCoV-19/Brazil/RS-FIOCRUZ-61301/2021	2021-09-29	39	Santo Antonio da Patrulha	Bons Ventos	48	Female	Delta	AY.99.2
EPI_ISL_8013246	hCoV-19/Brazil/RS-FIOCRUZ-61305/2021	2021-09-29	39	Santo Antonio da Patrulha	Bons Ventos	65	Female	Delta	AY.99.2
EPI_ISL_8013224	hCoV-19/Brazil/RS-FIOCRUZ-61306/2021	2021-09-29	39	Eldorado Do Sul	Carbonífera/ Costa Doce	52	Female	Delta	AY.99.2
EPI_ISL_8013261	hCoV-19/Brazil/RS-FIOCRUZ-61307/2021	2021-09-29	39	Estrela	Vale da Luz	72	Female	Delta	AY.101
EPI_ISL_8013254	hCoV-19/Brazil/RS-FIOCRUZ-61309/2021	2021-09-29	39	Eldorado Do Sul	Carbonífera/ Costa Doce	52	Male	Delta	AY.99.2
EPI_ISL_8004500	hCoV-19/Brazil/RS-FIOCRUZ-61344/2021	2021-09-29	39	Tramandaí	Bons Ventos	37	Male	Delta	AY.99.2
EPI_ISL_8004501	hCoV-19/Brazil/RS-FIOCRUZ-61345/2021	2021-09-29	39	Tramandaí	Bons Ventos	33	Male	Delta	AY.99.2
EPI_ISL_6193674	hCoV-19/Brazil/RS-LMM64924/2021	2021-09-29	39	Campo Bom	Vale dos Sinos	33	Female	Delta	AY.99.2
EPI_ISL_18311432	hCoV-19/Brazil/10614/2021	2021-09-30	39	Jaguari	Entre Rios	29	Female	Delta	AY.99.2
EPI_ISL_18311461	hCoV-19/Brazil/210-66017-858/2021	2021-09-30	39	Nova Palma	Verdes Campos	24	Male	Gamma	P.1.8
EPI_ISL_18311475	hCoV-19/Brazil/211-66017-924/2021	2021-09-30	39	Xaxim		39	Female	Delta	AY.101
EPI_ISL_18311476	hCoV-19/Brazil/211-66017-953/2021	2021-09-30	39	Santa Maria	Verdes Campos	42	Female	Delta	AY.43.2
EPI_ISL_7379452	hCoV-19/Brazil/RS-FIOCRUZ-61221/2021	2021-09-30	39	Venâncio Aires	Santa Cruz do Sul	32	Male	Delta	AY.101
EPI_ISL_7379453	hCoV-19/Brazil/RS-FIOCRUZ-61223/2021	2021-09-30	39	Venâncio Aires	Santa Cruz do Sul	27	Female	Delta	AY.101
EPI_ISL_8013223	hCoV-19/Brazil/RS-FIOCRUZ-61308/2021	2021-09-30	39	Tres Cachoeiras	Belas Praias	42	Female	Delta	AY.101
EPI_ISL_8013241	hCoV-19/Brazil/RS-FIOCRUZ-61310/2021	2021-09-30	39	Osório	Bons Ventos	41	Female	Delta	AY.99.2
EPI_ISL_8013243	hCoV-19/Brazil/RS-FIOCRUZ-61311/2021	2021-09-30	39	Osório	Bons Ventos	85	Female	Delta	AY.99.2
EPI_ISL_8004543	hCoV-19/Brazil/RS-FIOCRUZ-61313/2021	2021-09-30	39	Parobé	Paranhana	35	Female	Delta	AY.99.2
EPI_ISL_18311433	hCoV-19/Brazil/10662/2021	2021-10-01	39	Santa Maria	Verdes Campos	27	Male	Delta	AY.99.2
EPI_ISL_18311434	hCoV-19/Brazil/10707/2021	2021-10-01	39	Santa Maria	Verdes Campos	51	Female	Delta	AY.43.2
EPI_ISL_18311540	hCoV-19/Brazil/905-66018-483/2021	2021-10-01	39	Santa Maria	Verdes Campos	56	Male	Delta	AY.99.2
EPI_ISL_8013239	hCoV-19/Brazil/RS-FIOCRUZ-61312/2021	2021-10-01	39	Cachoeirinha	Capital/ Vale do Gravataí	20	Male	Delta	AY.99.2
EPI_ISL_8004492	hCoV-19/Brazil/RS-FIOCRUZ-61314/2021	2021-10-01	39	Viamão	Capital/ Vale do Gravataí	73	Male	Delta	AY.99.2
EPI_ISL_8004587	hCoV-19/Brazil/RS-FIOCRUZ-61315/2021	2021-10-01	39	Bagé	Pampa	7 months	Male	Delta	AY.99.2
EPI_ISL_8004518	hCoV-19/Brazil/RS-FIOCRUZ-61347/2021	2021-10-01	39	Santo Antonio da Patrulha	Bons Ventos	50	Female	Delta	AY.99.2
EPI_ISL_8004519	hCoV-19/Brazil/RS-FIOCRUZ-61349/2021	2021-10-01	39	Santo Antonio da Patrulha	Bons Ventos	15	Male	Delta	AY.99.2
EPI_ISL_8004525	hCoV-19/Brazil/RS-FIOCRUZ-61350/2021	2021-10-01	39	Porto Alegre	Capital/ Vale do Gravataí	28	Female	Delta	AY.99.2
EPI_ISL_8004496	hCoV-19/Brazil/RS-FIOCRUZ-61362/2021	2021-10-01	39	Uruguaiana	Fronteira Oeste	29	Female	Delta	AY.99.2
EPI_ISL_18311409	hCoV-19/Brazil/060-66019-611/2021	2021-10-02	39	Santa Maria	Verdes Campos	53	Female	Delta	AY.99.2
EPI_ISL_18311435	hCoV-19/Brazil/10729/2021	2021-10-02	39	Santa Maria	Verdes Campos	27	Female	Delta	AY.99.2
EPI_ISL_18311436	hCoV-19/Brazil/10756/2021	2021-10-02	39	Santa Maria	Verdes Campos	59	Female	Delta	AY.99.2
	hCoV-19/Brazil/315-66019-456/2021	2021-10-02	39	Lavras do Sul	Pampa	85	Male	Delta	AY.99.2
EPI_ISL_7379454	hCoV-19/Brazil/RS-FIOCRUZ-61226/2021	2021-10-02	39	Guaíba	Carbonífera/ Costa Doce	71	Male	Delta	AY.99.2
EPI_ISL_8004527	hCoV-19/Brazil/RS-FIOCRUZ-61352/2021	2021-10-02	39	Porto Alegre	Capital/ Vale do Gravataí	66	Female	Delta	AY.99.2
EPI_ISL_8004566	hCoV-19/Brazil/RS-FIOCRUZ-61353/2021	2021-10-02	39	Eldorado Do Sul	Carbonífera/ Costa Doce	43	Female	Delta	AY.99.2
EPI_ISL_6193688	hCoV-19/Brazil/RS-LMM65087/2021	2021-10-02	39	Canoas	Vale do Caí/ Metropolitana	41	Female	Delta	AY.100
EPI_ISL_18311477	hCoV-19/Brazil/211-66020-63/2021	2021-10-03	40	Santa Maria	Verdes Campos	49	Male	Delta	AY.43.2
EPI_ISL_8004526	hCoV-19/Brazil/RS-FIOCRUZ-61351/2021	2021-10-03	40	Porto Alegre	Capital/ Vale do Gravataí	65	Female	Delta	AY.99.2
EPI_ISL_6193692	hCoV-19/Brazil/RS-LMM65090/2021	2021-10-03	40	Canoas	Vale do Caí/ Metropolitana	46	Male	Delta	AY.101
EPI_ISL_18311405	hCoV-19/Brazil/050-66021-455/2021	2021-10-04	40	Santa Maria	Verdes Campos	48	Male	Delta	AY.99.2
EPI_ISL_18311406	hCoV-19/Brazil/050-66021-785/2021	2021-10-04	40	Restinga Seca	Verdes Campos	41	Female	Delta	AY.101
EPI_ISL_18311407	hCoV-19/Brazil/050-66021-989/2021	2021-10-04	40	Santa Maria	Verdes Campos	63	Female	Delta	AY.99.2
EPI_ISL_18311416	hCoV-19/Brazil/062-66021-522/2021	2021-10-04	40	Santa Maria	Verdes Campos	65	Female	Delta	AY.99.2
EPI_ISL_18311437	hCoV-19/Brazil/10827/2021	2021-10-04	40	Porto Xavier	Sete Povos das Missões	64	Female	Delta	AY.99.2
EPI_ISL_18311483	hCoV-19/Brazil/311-66019-465/2021	2021-10-04	40	Santa Maria	Verdes Campos	78	Male	Delta	AY.101
EPI_ISL_18311503	hCoV-19/Brazil/315-66021-1113/2021	2021-10-04	40	Alegrete	Fronteira Oeste	39	Female	Delta	AY.99.2
	hCoV-19/Brazil/490-66021-812/2021	2021-10-04	40	São Sepé	Verdes Campos	66	Female	Delta	AY.99.2
EPI_ISL_8004590	hCoV-19/Brazil/RS-FIOCRUZ-61354/2021	2021-10-04	40	Alvorada	Capital/ Vale do Gravataí	49	Female	Delta	AY.99.2
EPI_ISL_8004520	hCoV-19/Brazil/RS-FIOCRUZ-61356/2021	2021-10-04	40	Santo Antonio da Patrulha	Bons Ventos	30	Male	Delta	AY.99.2
EPI_ISL_18311438	hCoV-19/Brazil/10889/2021	2021-10-05	40	Santa Maria	Verdes Campos	32	Female	Delta	AY.99.2
EPI_ISL_18311439	hCoV-19/Brazil/10922/2021	2021-10-05	40	Santa Maria	Verdes Campos	38	Male	Delta	AY.43.2
EPI_ISL_18311462	hCoV-19/Brazil/210-66022-749/2021	2021-10-05	40	Santa Maria	Verdes Campos	68	Female	Delta	AY.99.2
EPI_ISL_18311504	hCoV-19/Brazil/315-66022-607/2021	2021-10-05	40	Tupanciretã	Verdes Campos	29	Female	Delta	AY.101
EPI_ISL_7379455	hCoV-19/Brazil/RS-FIOCRUZ-61227/2021	2021-10-05	40	Sapucaia do Sul	Vale do Caí/ Metropolitana	88	Female	Delta	AY.101
EPI_ISL_7379456	hCoV-19/Brazil/RS-FIOCRUZ-61228/2021	2021-10-05	40	Passo Fundo	Região do Planalto	68	Male	Delta	AY.101
EPI_ISL_8004503	hCoV-19/Brazil/RS-FIOCRUZ-61357/2021	2021-10-05	40	Taquari	Vale da Luz	68	Male	Delta	AY.101
EPI_ISL_8004583	hCoV-19/Brazil/RS-FIOCRUZ-61358/2021	2021-10-05	40	Cachoeirinha	Capital/ Vale do Gravataí	23	Male	Delta	AY.99.2
EPI_ISL_8004584	hCoV-19/Brazil/RS-FIOCRUZ-61359/2021	2021-10-05	40	Cachoeirinha	Capital/ Vale do Gravataí	24	Female	Delta	AY.99.2
EPI_ISL_8004544	hCoV-19/Brazil/RS-FIOCRUZ-61360/2021	2021-10-05	40	Osório	Bons Ventos	86	Male	Delta	AY.99.2
EPI_ISL_6193700	hCoV-19/Brazil/RS-LMM65241/2021	2021-10-05	40	São Sebastião do Caí	Vale do Caí/ Metropolitana	31	Female	Delta	AY.100
EPI_ISL_6193708	hCoV-19/Brazil/RS-LMM65307/2021	2021-10-05	40	Novo Hamburgo	Vale dos Sinos	72	Male	Delta	AY.100
EPI_ISL_6193411	hCoV-19/Brazil/RS-LMM65717/2021	2021-10-05	40	Porto Alegre	Capital/ Vale do Gravataí	30	Female	Delta	AY.99.2
EPI_ISL_6193737	hCoV-19/Brazil/RS-LMM65718/2021	2021-10-05	40	Porto Alegre	Capital/ Vale do Gravataí	49	Female	Delta	AY.99.2
EPI_ISL_6193470	hCoV-19/Brazil/RS-LMM65731/2021	2021-10-05	40	Viamão	Capital/ Vale do Gravataí	52	Male	Delta	AY.99.2
EPI_ISL_6193481	hCoV-19/Brazil/RS-LMM65733/2021	2021-10-05	40	Alvorada	Capital/ Vale do Gravataí	75	Male	Delta	AY.99.2
EPI_ISL_18311440	hCoV-19/Brazil/10969/2021	2021-10-06	40	Santa Maria	Verdes Campos	29	Male	Delta	AY.99.2
EPI_ISL_18311441	hCoV-19/Brazil/10970/2021	2021-10-06	40	Santa Maria	Verdes Campos	26	Female	Delta	AY.99.2
EPI_ISL_18311442	hCoV-19/Brazil/10978/2021	2021-10-06	40	Santa Maria	Verdes Campos	76	Male	Delta	AY.99.2
EPI_ISL_18311478	hCoV-19/Brazil/211-66022-1111/2021	2021-10-06	40	Santa Maria	Verdes Campos	58	Female	Delta	AY.99.2
EPI_ISL_18311479	hCoV-19/Brazil/211-66023-984/2021	2021-10-06	40	Santa Maria	Verdes Campos	69	Female	Delta	AY.99.2
EPI_ISL_18311484	hCoV-19/Brazil/311-66023-761/2021	2021-10-06	40	Santa Maria	Verdes Campos	12	Female	Delta	AY.43.2
EPI_ISL_18311637	hCoV-19/Brazil/CV45309/2021	2021-10-06	40	Santa Maria	Verdes Campos	24	Female	Delta	AY.43
EPI_ISL_8004528	hCoV-19/Brazil/RS-FIOCRUZ-61361/2021	2021-10-06	40	Porto Alegre	Capital/ Vale do Gravataí	59	Female	Delta	AY.99.2
EPI_ISL_8004524	hCoV-19/Brazil/RS-FIOCRUZ-61363/2021	2021-10-06	40	Porto Xavier	Sete Povos das Missões	90	Male	Delta	AY.99.2
EPI_ISL_8004585	hCoV-19/Brazil/RS-FIOCRUZ-61364/2021	2021-10-06	40	Cachoeirinha	Capital/ Vale do Gravataí	19	Male	Delta	AY.101
EPI_ISL_8004579	hCoV-19/Brazil/RS-FIOCRUZ-61366/2021	2021-10-06	40	Canoas	Vale do Caí/ Metropolitana	24	Female	Delta	AY.99.2
EPI_ISL_8004586	hCoV-19/Brazil/RS-FIOCRUZ-61414/2021	2021-10-06	40	Balneário Pinhal	Bons Ventos	31	Female	Delta	AY.99.2
EPI_ISL_6193715	hCoV-19/Brazil/RS-LMM65346/2021	2021-10-06	40	Estância Velha	Vale dos Sinos	9	Male	Delta	AY.100
EPI_ISL_6193417	hCoV-19/Brazil/RS-LMM65719/2021	2021-10-06	40	Porto Alegre	Capital/ Vale do Gravataí	48	Female	Delta	AY.99.2
EPI_ISL_6193485	hCoV-19/Brazil/RS-LMM65734/2021	2021-10-06	40	Porto Alegre	Capital/ Vale do Gravataí	46	Female	Delta	AY.99.2
EPI_ISL_6193596	hCoV-19/Brazil/RS-LMM66058/2021	2021-10-06	40	Porto Alegre	Capital/ Vale do Gravataí	42	Male	Delta	AY.99.2
EPI_ISL_18311505	hCoV-19/Brazil/315-66024-690/2021	2021-10-07	40	Santa Maria	Verdes Campos	28	Female	Delta	AY.99.2
EPI_ISL_8004529	hCoV-19/Brazil/RS-FIOCRUZ-61365/2021	2021-10-07	40	Porto Alegre	Capital/ Vale do Gravataí	63	Male	Delta	AY.99.2
EPI_ISL_8004557	hCoV-19/Brazil/RS-FIOCRUZ-61367/2021	2021-10-07	40	Farroupilha	Uvas e Vales	64	Male	Delta	AY.101
EPI_ISL_8004504	hCoV-19/Brazil/RS-FIOCRUZ-61369/2021	2021-10-07	40	Taquari	Vale da Luz	63	Female	Delta	AY.99.2
EPI_ISL_8004498	hCoV-19/Brazil/RS-FIOCRUZ-61399/2021	2021-10-07	40	Uruguaiana	Fronteira Oeste	24	Male	Delta	AY.99.2
EPI_ISL_8004522	hCoV-19/Brazil/RS-FIOCRUZ-61413/2021	2021-10-07	40	Santo Antonio da Patrulha	Bons Ventos	40	Female	Delta	AY.99.2
EPI_ISL_6193745	hCoV-19/Brazil/RS-LMM65720/2021	2021-10-07	40	Porto Alegre	Capital/ Vale do Gravataí	50	Female	Delta	AY.99.2
EPI_ISL_18311463	hCoV-19/Brazil/210-66025-361/2021	2021-10-08	40	Santa Maria	Verdes Campos	1	Male	Delta	AY.101
EPI_ISL_8004574	hCoV-19/Brazil/RS-FIOCRUZ-61415/2021	2021-10-08	40	Charqueadas	Carbonífera/ Costa Doce	38	Male	Delta	AY.99.2
EPI_ISL_8004530	hCoV-19/Brazil/RS-FIOCRUZ-61416/2021	2021-10-08	40	Porto Alegre	Capital/ Vale do Gravataí	24	Male	Delta	AY.99.2
EPI_ISL_8004538	hCoV-19/Brazil/RS-FIOCRUZ-61418/2021	2021-10-08	40	Pelotas	Região Sul	67	Female	Delta	AY.99.2
EPI_ISL_8004512	hCoV-19/Brazil/RS-FIOCRUZ-61420/2021	2021-10-08	40	Sapucaia do Sul	Vale do Caí/ Metropolitana	65	Female	Delta	AY.43.1
EPI_ISL_6193422	hCoV-19/Brazil/RS-LMM65721/2021	2021-10-08	40	Porto Alegre	Capital/ Vale do Gravataí	23	Female	Delta	AY.99.2
EPI_ISL_6193860	hCoV-19/Brazil/RS-LMM65722/2021	2021-10-08	40	Porto Alegre	Capital/ Vale do Gravataí	39	Female	Delta	AY.99.2
EPI_ISL_18311408	hCoV-19/Brazil/050-66026-453/2021	2021-10-09	40	Santa Maria	Verdes Campos	73	Female	Delta	AY.99.2
EPI_ISL_8004567	hCoV-19/Brazil/RS-FIOCRUZ-61371/2021	2021-10-09	40	Eldorado Do Sul	Carbonífera/ Costa Doce	50	Female	Delta	AY.99.2
EPI_ISL_8004523	hCoV-19/Brazil/RS-FIOCRUZ-61397/2021	2021-10-09	40	Quaraí	Fronteira Oeste	27	Female	Delta	AY.99.2
EPI_ISL_8004531	hCoV-19/Brazil/RS-FIOCRUZ-61417/2021	2021-10-09	40	Porto Alegre	Capital/ Vale do Gravataí	38	Female	Delta	AY.99.2
EPI_ISL_8004580	hCoV-19/Brazil/RS-FIOCRUZ-61421/2021	2021-10-09	40	Canoas	Vale do Caí/ Metropolitana	27	Male	Delta	AY.99.2
EPI_ISL_8004548	hCoV-19/Brazil/RS-FIOCRUZ-61426/2021	2021-10-09	40	Novo Hamburgo	Vale dos Sinos	36	Female	Delta	AY.99.2
EPI_ISL_4880304	hCoV-19/Brazil/RS-FIOCRUZ-53279/2021	08/30/2021	35	Nonoai	Alto Uruguai Gaúcho	61	Female	Delta	AY.101
